# Supplementary material for: Diet influences the functions of the human intestinal microbiome
Source: Sci Rep. 2020 Mar 6;10:4247. doi: 10.1038/s41598-020-61192-y (PMC7060259; doi:10.1038/s41598-020-61192-y)
Supplement: Supplementary file 2 — Supplementary Table S1. [file 41598_2020_61192_MOESM2_ESM.xlsx]

## Sheet: Foglio1
Supplementary Table S1. Values of food consumption and macro/micro-nutrient intake per day of omnivores (O), vegans (V) and vegetarians (VG). ANOVA p-values were corrected for multiple tests by using Tukey post hoc test. Statistically significant values have been reported in bold.
Nutritional information	Mean value	Dietary group	Compared group	HSD Tukey
energy (kcal/day)	2779.9	O	V	0.123
			VG	0.279
	2118.7	V	O	0.123
			VG	0.281
	2371.0	VG	O	0.279
			V	0.281
energy from proteins (%)	14.1	O	V	0.002
			VG	0.004
	11.6	V	O	0.002
			VG	0.967
	11.4	VG	O	0.004
			V	0.967
energy from saturated fat (%)	14.0	O	V	0
			VG	0.032
	5.9	V	O	0
			VG	0.001
	11.1	VG	O	0.032
			V	0.001
energy from polyunsaturated fat (%)	4.6	O	V	0.049
			VG	0.027
	7.3	V	O	0.049
			VG	0.043
	6.1	VG	O	0.027
			V	0.043
energy from carbohydrates (%)	49.6	O	V	0.043
			VG	0.037
	58.4	V	O	0.043
			VG	0.135
	51.8	VG	O	0.037
			V	0.135
total protein (g/day)	34.9	O	V	0.002
			VG	0.004
	28.4	V	O	0.002
			VG	0.938
	28.3	VG	O	0.004
			V	0.938
animal protein (g/day)	21.7	O	V	0
			VG	0
	0.0	V	O	0
			VG	0
	8.4	VG	O	0
			V	0
vegetable protein (g/day)	13.4	O	V	0
			VG	0
	28.4	V	O	0
			VG	0
	20.8	VG	O	0
			V	0
animal fat (g/day)	20.8	O	V	0
			VG	0.001
	0.0	V	O	0
			VG	0
	11.3	VG	O	0.001
			V	0
vegetable fat (g/day)	20.5	O	V	0.002
			VG	0.041
	35.6	V	O	0.002
			VG	0.039
	29.5	VG	O	0.041
			V	0.039
saturated fat (g/day)	15.5	O	V	0
			VG	0.032
	6.5	V	O	0
			VG	0.001
	12.3	VG	O	0.032
			V	0.001
polyunsaturated fat (g/day)	5.1	O	V	0.049
			VG	0.275
	8.1	V	O	0.049
			VG	0.636
	6.8	VG	O	0.275
			V	0.636
total carbohydrate (g/day)	124.0	O	V	0.041
			VG	0.034
	146.0	V	O	0.041
			VG	0.026
	130.1	VG	O	0.034
			V	0.026
total fiber (g/day)	8.9	O	V	0
			VG	0
	21.4	V	O	0
			VG	0.003
	15.7	VG	O	0
			V	0.003
cholesterol (mg/day)	136.0	O	V	0
			VG	0
	0.1	V	O	0
			VG	0
	72.3	VG	O	0
			V	0
alcohol (g/day)	3.8	O	V	0.01
			VG	0.048
	0.0	V	O	0.01
			VG	0.499
	1.5	VG	O	0.048
			V	0.499
iron (mg/day)	5.8	O	V	0
			VG	0.047
	11.4	V	O	0
			VG	0.006
	7.2	VG	O	0.047
			V	0.006
potassium (mg/day)	1323.7	O	V	0.029
			VG	0.025
	2067.8	V	O	0.029
			VG	0.013
	1677.7	VG	O	0.025
			V	0.013
vitamin B1 (mg/day)	0.6	O	V	0.001
			VG	0.046
	0.9	V	O	0.001
			VG	0.008
	0.7	VG	O	0.046
			V	0.008
niacin (mg/day)	9.8	O	V	0.941
			VG	0.043
	10.8	V	O	0.941
			VG	0.023
	7.4	VG	O	0.043
			V	0.023
vitamin B6 (mg/day)	0.9	O	V	0.021
			VG	0.978
	1.2	V	O	0.021
			VG	0.033
	0.9	VG	O	0.978
			V	0.033
vitamin C (mg/day)	40.2	O	V	0.015
			VG	0.038
	103.0	V	O	0.015
			VG	0.029
	85.6	VG	O	0.038
			V	0.029
vitamin E (mg/day)	5.9	O	V	0
			VG	0.017
	9.9	V	O	0
			VG	0.292
	8.2	VG	O	0.017
			V	0.292
ß-carotene eq. (mg/day)	1030.0	O	V	0
			VG	0.045
	5017.6	V	O	0
			VG	0.003
	2215.0	VG	O	0.045
			V	0.003
total folate (mg/day)	121.9	O	V	0
			VG	0.002
	258.9	V	O	0
			VG	0.002
	189.9	VG	O	0.002
			V	0.002
vitamin D (mg/day)	1.2	O	V	0
			VG	0.002
	0.0	V	O	0
			VG	0.391
	0.4	VG	O	0.002
			V	0.391
alcoholic beverages (mL/day)	71.3	O	V	0.045
			VG	0.033
	0.0	V	O	0.045
			VG	0.563
	20.7	VG	O	0.033
			V	0.563
meat (g/day)	25.0	O	V	0
			VG	0
	0.0	V	O	0
			VG	1
	0.0	VG	O	0
			V	1
sweets (g/day)	54.9	O	V	0
			VG	0.603
	17.8	V	O	0
			VG	0
	48.5	VG	O	0.603
			V	0
cheese (g/day)	20.6	O	V	0
			VG	0.567
	0.0	V	O	0
			VG	0
	22.4	VG	O	0.567
			V	0
fruit (g/day)	60.1	O	V	0.013
			VG	0.043
	228.6	V	O	0.013
			VG	0.286
	138.9	VG	O	0.043
			V	0.286
animal milk and derivates (g/day)	40.1	O	V	0.004
			VG	0.028
	0.0	V	O	0.004
			VG	0.179
	1.4	VG	O	0.028
			V	0.179
vegetable milk and derivates (g/day)	0.0	O	V	0
			VG	0.017
	56.8	V	O	0
			VG	0.034
	11.3	VG	O	0.017
			V	0.034
pulses (g/day)	2.6	O	V	0.001
			VG	0.001
	35.4	V	O	0.001
			VG	0.995
	35.3	VG	O	0.001
			V	0.995
teas (mL/day)	0.0	O	V	0.279
			VG	0.019
	33.5	V	O	0.279
			VG	0.376
	37.8	VG	O	0.019
			V	0.376
potato (g/day)	24.8	O	V	0.095
			VG	0.546
	11.7	V	O	0.095
			VG	0.516
	21.8	VG	O	0.546
			V	0.516
preserved meat (g/day)	14.8	O	V	0
			VG	0
	0.0	V	O	0
			VG	1
	0.0	VG	O	0
			V	1
egg (g/day)	7.3	O	V	0.006
			VG	0.557
	0.0	V	O	0.006
			VG	0
	9.7	VG	O	0.557
			V	0
vegetables (g/day)	74.4	O	V	0.001
			VG	0.034
	219.5	V	O	0.001
			VG	0.04
	129.5	VG	O	0.034
			V	0.04
