# Supplementary material for: Diet influences the functions of the human intestinal microbiome
Source: Sci Rep. 2020 Mar 6;10:4247. doi: 10.1038/s41598-020-61192-y (PMC7060259; doi:10.1038/s41598-020-61192-y)
Supplement: Supplementary file 3 — Supplementary Table S2. [file 41598_2020_61192_MOESM3_ESM.xlsx]

## Sheet: Table S2
Supplementary Table S2. Raw and assembled reads found on fecal samples of omnivores (O), vegans (V) and vegetarians (VG).
diet	sample	reads initial	reads no human (Bmtagger)	unique seqs (Prinseq)	seqs trimmed and > 60bp (Solexa)	seq aligned local (Bowtie2)	% seq aligned local	number of contigs	total length (bp)	largest contig (bp)	number of CDS	N50	GC (%)
O	09TO	48396633	48371490	46588303	46588303	41531199	89.15	37215	58119183	127697	64396	2221	44.51
O	20TO	56519616	56512053	53971804	53971804	48375515	89.63	56232	92407843	168377	99697	2275	45.04
O	29PR	47430985	47425013	45846475	45846475	41836863	91.25	65095	86573865	59826	101443	1625	45.19
O	30BO	51224436	51214935	50016866	50016866	44329671	88.63	36825	58330227	114763	63509	2141	48.04
O	31PR	48356761	48350836	46347514	46347514	42368553	91.41	79701	144187540	238048	131711	2694	43.77
O	37PR	65241879	65231199	63515363	63515363	53236129	83.82	70256	84450196	42565	88467	1346	47.73
O	38BA	49747409	49733172	44621175	44621171	41524037	93.06	70354	104051013	127893	108039	1818	47.48
O	38PR	52019701	51997818	45406676	45406670	35887990	79.04	46065	58671660	40959	67874	1514	44.98
V	07PR	43611236	43605400	37235768	37235761	35438639	95.17	33041	62107324	121129	59843	3236	46.05
V	10TO	52908244	52903608	46634033	45832957	43613935	95.16	30464	99938323	246032	91622	8906	44.14
V	11TO	47182329	47147547	41619906	41619906	39687524	95.36	34965	57702884	195359	60253	2222	46.34
V	12PR	69043285	69034487	51143867	49914882	46386751	92.93	59853	78233325	69851	91677	1556	44.24
V	19BA	50082328	50056934	47501922	47501922	44002461	92.63	117735	154803729	45191	183427	1585	45.24
V	23BA	44178801	44043943	42291425	42291054	40030056	94.65	71814	120373321	100218	122440	2385	47.45
V	26BA	45041494	44996802	41794081	41793829	39549958	94.63	39720	79074720	152837	67257	3563	45.52
V	27TO	46152265	46089408	43018042	43018042	39535541	91.90	89714	127708906	135959	119943	1572	45.58
V	32PR	46024748	46002451	41981769	41981769	39927693	95.11	35288	47690694	80150	54317	1621	42.73
V	45BO	45920988	45910129	42178933	41362910	38399368	92.84	60432	127965336	208185	119106	3971	43.74
VG	01BA	44785916	44673280	42749856	42749439	39855717	93.23	59505	94121740	148997	98742	2067	49.65
VG	04BA	48046870	48039734	37463618	37463618	34828140	92.97	57140	79877876	85600	89031	1742	47.58
VG	04BO	48949782	48935143	44959451	44959447	42241194	93.95	73844	143420231	294487	145889	3107	45.67
VG	05PR	48136745	48074608	46581587	46581587	41115754	88.27	125956	163145400	58591	181213	1522	45.03
VG	07BA	46569807	46537040	44442737	44442427	42049036	94.61	64613	110800088	149392	108365	2501	47.43
VG	13PR	47582543	47556150	43657309	43657304	41484170	95.02	76136	113707506	220523	117144	1873	44.92
VG	14PR	46156315	45820244	44717801	44717801	42372598	94.76	72297	71043594	10527	93555	1037	44.04
VG	16PR	48664442	48661295	41603471	41603471	39001054	93.74	58863	81015453	162658	94358	1685	45.72
VG	42TO	49112244	49101989	44969756	44969755	42077735	93.57	62280	102640041	215133	111079	2423	45.05
Sum								1685403	2602162018	3620947	2734397	NA	NA
Average								62422.3	96376371.04	134109.1	101274	2378.1	45.66
