# Supplementary material for: Diet influences the functions of the human intestinal microbiome
Source: Sci Rep. 2020 Mar 6;10:4247. doi: 10.1038/s41598-020-61192-y (PMC7060259; doi:10.1038/s41598-020-61192-y)
Supplement: Supplementary file 4 — Supplementary Table S3. [file 41598_2020_61192_MOESM4_ESM.xlsx]

## Sheet: Foglio1
Supplementary Table S3. Discriminant KEGG Orthology (KO) genes found on the fecal samples of omnivores (O), vegans (V) and vegetarians (VG). Discriminant KEGG Orthology (KO) genes found on the fecal samples of omnivores (O), vegans (V) and vegetarians (VG) as detected by applying the Random Forest algoritm. The (a) flag indicates the analysis performed by using the Kruskall-Wallis tests on the se…
KO gene	KEGG pathway	Pathway	Kegg_L1	KEGG_L2	Annotation	meanO	semO	meanV	semV	meanVG	semVG	P.value(a)	W_OvsV(b)	W_OvsVG(b)	W_VvsVG(b)	OvsV FDR-adjusted(b)	OvsVG FDR-adjusted(b)	VvsVG FDR-adjusted(b)
K01640	ko00280	Valine, leucine and isoleucine degradation	Metabolism	Amino acid metabolism	E4.1.3.4,HMGCL,hmgL,hydroxymethylglutaryl-CoAlyase[EC:4.1.3.4];K01640	74.00	35.4	10.74	1.35	15.59	3.53	0.0055	0.0008	0.0464	0.2110	0.006	0.086	0.592
K00052	ko00290	Valine,leucineandisoleucinebiosynthesis	Metabolism	Aminoacidmetabolism	leuB,3-isopropylmalatedehydrogenase[EC:1.1.1.85];K00052	729.35	51.8	935.85	24.85	910.28	35.17	0.0041	0.0013	0.0111	0.3153	0.006	0.040	0.686
K00053	ko00290	Valine,leucineandisoleucinebiosynthesis	Metabolism	Aminoacidmetabolism	ilvC,ketol-acidreductoisomerase[EC:1.1.1.86];K00053	727.22	63.9	1056.19	77.80	1091.89	137.92	0.0029	0.0013	0.0024	0.6607	0.006	0.024	0.766
K00492	ko00340	Histidinemetabolism	Metabolism	Aminoacidmetabolism	E1.14.13.-,[EC:1.14.13.-];K00492	76.67	10.7	151.08	18.39	145.22	20.00	0.0136	0.0116	0.0078	0.7196	0.015	0.037	0.793
K00605	ko00260	Glycine,serineandthreoninemetabolism	Metabolism	Aminoacidmetabolism	gcvT,AMT,aminomethyltransferase[EC:2.1.2.10];K00605	478.57	61.8	238.88	37.18	298.43	51.22	0.0103	0.0013	0.0592	0.4001	0.006	0.095	0.708
K00817	ko00340	Histidinemetabolism	Metabolism	Aminoacidmetabolism	hisC,histidinol-phosphateaminotransferase[EC:2.6.1.9];K00817	860.59	62.3	1028.11	24.32	989.76	14.94	0.0112	0.0062	0.0464	0.1333	0.009	0.086	0.430
K01653	ko00290	Valine,leucineandisoleucinebiosynthesis	Metabolism	Aminoacidmetabolism	E2.2.1.6S,ilvH,ilvN,acetolactatesynthaseI/IIIsmallsubunit[EC:2.2.1.6];K01653	460.77	31.8	579.91	16.86	573.27	21.66	0.0163	0.0085	0.0152	1	0.011	0.049	1
K01693	ko00340	Histidinemetabolism	Metabolism	Aminoacidmetabolism	hisB,imidazoleglycerol-phosphatedehydratase[EC:4.2.1.19];K01693	238.00	19.5	323.27	33.47	369.99	37.03	0.0183	0.0155	0.0111	0.7801	0.019	0.040	0.828
K01695	ko00260	Glycine,serineandthreoninemetabolism	Metabolism	Aminoacidmetabolism	trpA,tryptophansynthasealphachain[EC:4.2.1.20];K01695	403.10	32.5	586.17	44.20	501.90	28.11	0.0026	0.0005	0.0359	0.0947	0.006	0.078	0.375
K01703	ko00290	Valine,leucineandisoleucinebiosynthesis	Metabolism	Aminoacidmetabolism	leuC,3-isopropylmalate/(R)-2-methylmalatedehydrataselargesubunit[EC:4.2.1.334.2.1.35];K01703	963.02	64.9	1311.76	59.12	1261.92	79.73	0.0008	0.0001	0.0024	0.2110	0.005	0.024	0.592
K01740	ko00270	Cysteineandmethioninemetabolism	Metabolism	Aminoacidmetabolism	E2.5.1.49,metY,O-acetylhomoserine(thiol)-lyase[EC:2.5.1.49]	1948.29	109.4	2383.26	69.84	2360.64	114.32	0.0084	0.0020	0.0152	0.9048	0.007	0.049	0.937
K01844	ko00310	Lysinedegradation	Metabolism	Aminoacidmetabolism	beta-lysine 5,6-aminomutase alpha subunit [EC:5.4.3.3]	449.83	131.7	107.50	31.24	156.96	27.40	0.0086	0.0043	0.0206	0.2428	0.009	0.054	0.604
K01914	ko00250	Alanine,aspartateandglutamatemetabolism	Metabolism	Aminoacidmetabolism	asnA,aspartate--ammonialigase[EC:6.3.1.1];K01914	806.97	28.4	695.53	38.44	629.03	23.10	0.0017	0.0062	0.0003	0.2428	0.009	0.014	0.604
K02500	ko00340	Histidinemetabolism	Metabolism	Aminoacidmetabolism	hisF,cyclase[EC:4.1.3.-];K02500	467.61	30.2	605.32	20.24	583.62	33.53	0.0076	0.0020	0.0273	0.3153	0.007	0.066	0.686
K00028	ko00620	Pyruvatemetabolism	Metabolism	Carbohydratemetabolism	E1.1.1.39,malatedehydrogenase(decarboxylating)[EC:1.1.1.39];K00028	0.00	0.0	0.00	0.00	0.07	0.02	0.0006	1	0.0081	0.0035	1	0.037	0.090
K00075	ko00520	Aminosugarandnucleotidesugarmetabolism	Metabolism	Carbohydratemetabolism	murB,UDP-N-acetylmuramatedehydrogenase[EC:1.3.1.98];K00075	2373.33	71.9	2051.63	172.61	1803.29	71.42	0.0035	0.0205	0.0001	0.4966	0.025	0.014	0.708
K00100	ko00051	Fructoseandmannosemetabolism	Metabolism	Carbohydratemetabolism	E1.1.1.-,[EC:1.1.1.-];K00100	4434.32	95.6	4230.45	151.93	4785.06	116.08	0.0452	0.5147	0.0744	0.0220	0.521	0.106	0.192
K00700	ko00500	Starchandsucrosemetabolism	Metabolism	Carbohydratemetabolism	glgB,1,4-alpha-glucanbranchingenzyme[EC:2.4.1.18]	2526.57	77.3	2763.10	128.75	2992.86	129.62	0.0377	0.0831	0.0111	0.4966	0.089	0.040	0.708
K00900	ko00051	Fructoseandmannosemetabolism	Metabolism	Carbohydratemetabolism	E2.7.1.105,PFK,6-phosphofructo-2-kinase[EC:2.7.1.105]	0.00	0.0	0.02	0.02	0.33	0.19	0.0356	0.4338	0.0450	0.0733	0.444	0.086	0.343
K01225	ko00500	Starchandsucrosemetabolism	Metabolism	Carbohydratemetabolism	E3.2.1.91,cellulose1,4-beta-cellobiosidase[EC:3.2.1.91]	1897.19	305.4	986.03	106.96	2154.16	445.50	0.0028	0.0062	0.8883	0.0009	0.009	0.899	0.085
K01854	ko00052	Galactosemetabolism	Metabolism	Carbohydratemetabolism	glf,UDP-galactopyranosemutase[EC:5.4.99.9]	1012.02	82.7	1696.88	135.32	1447.87	75.96	0.0012	0.0008	0.0009	0.2428	0.006	0.024	0.604
K03332	ko00051	Fructoseandmannosemetabolism	Metabolism	Carbohydratemetabolism	E3.2.1.80,fructanbeta-fructosidase[EC:3.2.1.80]	53.74	8.2	163.32	22.66	122.98	15.85	0.0008	0.0001	0.0055	0.3153	0.004	0.032	0.686
K08092	ko00052	Galactosemetabolism	Metabolism	Carbohydratemetabolism	dlgD,3-dehydro-L-gulonate2-dehydrogenase[EC:1.1.1.130];K08092	17.56	4.2	46.87	10.19	30.50	3.76	0.0195	0.0205	0.0206	0.2110	0.025	0.054	0.592
K00175	ko00020	Citratecycle(TCAcycle)	Metabolism	Carbohydratemetabolism;K00175	2-oxoglutarate/2-oxoacid ferredoxin oxidoreductase subunit beta [EC:1.2.7.3 1.2.7.11]	720.74	55.0	491.29	39.34	487.95	80.06	0.0255	0.0043	0.0592	0.8421	0.009	0.095	0.883
K02388	ko02040	Flagellarassembly	Organismalsystem	Cellmobility	flgC,flagellarbasal-bodyrodproteinFlgC	35.46	8.1	80.71	12.34	78.42	19.14	0.0359	0.0085	0.0927	0.6037	0.011	0.117	0.750
K02389	ko02040	Flagellarassembly	Organismalsystem	Cellmobility	flgD,flagellarbasal-bodyrodmodificationproteinFlgD	51.88	11.5	115.01	15.44	101.47	23.35	0.0473	0.0085	0.1671	0.5489	0.011	0.194	0.713
K02390	ko02040	Flagellarassembly	Organismalsystem	Cellmobility	flgE,flagellarhookproteinFlgE	106.47	23.9	244.01	32.07	227.89	52.99	0.0464	0.0062	0.1671	0.7196	0.009	0.194	0.793
K02392	ko02040	Flagellarassembly	Organismalsystem	Cellmobility	flgG,flagellarbasal-bodyrodproteinFlgG	124.72	31.3	322.23	46.51	291.00	68.93	0.0161	0.0043	0.0464	0.4469	0.009	0.086	0.708
K02396	ko02040	Flagellarassembly	Organismalsystem	Cellmobility	flgK,flagellarhook-associatedprotein1FlgK	260.21	69.4	668.38	96.73	579.05	136.19	0.0142	0.0043	0.0359	0.4469	0.009	0.078	0.708
K02397	ko02040	Flagellarassembly	Organismalsystem	Cellmobility	flgL,flagellarhook-associatedprotein3FlgL	126.28	32.7	305.04	45.72	267.29	65.25	0.0300	0.0085	0.0927	0.4001	0.011	0.117	0.708
K02398	ko02040	Flagellarassembly	Organismalsystem	Cellmobility	flgM,negativeregulatorofflagellinsynthesisFlgM	22.61	7.3	59.90	8.90	49.35	12.37	0.0205	0.0062	0.0592	0.4001	0.009	0.095	0.708
K02400	ko02040	Flagellarassembly	Organismalsystem	Cellmobility	flhA,flagellarbiosynthesisproteinFlhA	138.34	28.2	329.67	45.01	307.15	72.46	0.0308	0.0062	0.0927	0.6037	0.009	0.117	0.750
K02401	ko02040	Flagellarassembly	Organismalsystem	Cellmobility	flhB,flagellarbiosyntheticproteinFlhB	76.50	16.1	161.41	21.21	153.29	37.37	0.0495	0.0062	0.1995	0.6607	0.009	0.220	0.766
K02407	ko02040	Flagellarassembly	Organismalsystem	Cellmobility	fliD,flagellarhook-associatedprotein2	271.23	76.2	646.80	92.06	575.86	141.87	0.0154	0.0030	0.0592	0.4469	0.009	0.095	0.708
K02409	ko02040	Flagellarassembly	Organismalsystem	Cellmobility	fliF,flagellarM-ringproteinFliF	111.73	22.9	265.46	35.43	245.91	57.38	0.0315	0.0043	0.1387	0.5489	0.009	0.168	0.713
K02410	ko02030	Bacterialchemotaxis	Organismalsystem	Cellmobility	fliG,flagellarmotorswitchproteinFliG;K02410	76.04	17.0	165.44	22.34	152.23	35.15	0.0416	0.0062	0.1387	0.7196	0.009	0.168	0.793
K02412	ko02040	Flagellarassembly	Organismalsystem	Cellmobility	fliI,flagellum-specificATPsynthase[EC:3.6.3.14]	89.58	19.1	212.22	27.59	197.14	46.86	0.0274	0.0043	0.0927	0.6607	0.009	0.117	0.766
K02413	ko02040	Flagellarassembly	Organismalsystem	Cellmobility	fliJ,flagellarFliJprotein	25.46	6.8	59.00	8.29	51.98	11.94	0.0191	0.0030	0.0744	0.5489	0.009	0.106	0.713
K02414	ko02040	Flagellarassembly	Organismalsystem	Cellmobility	fliK,flagellarhook-lengthcontrolproteinFliK	85.19	21.9	208.58	27.42	189.17	46.24	0.0215	0.0043	0.0744	0.4966	0.009	0.106	0.708
K02416	ko02030	Bacterialchemotaxis	Organismalsystem	Cellmobility	fliM,flagellarmotorswitchproteinFliM;K02416	72.20	15.1	160.67	22.41	144.31	34.42	0.0496	0.0062	0.2358	0.5489	0.009	0.257	0.713
K02417	ko02030	Bacterialchemotaxis	Organismalsystem	Cellmobility	fliNY,fliN,flagellarmotorswitchproteinFliN/FliY;K02417	88.37	23.5	217.79	30.33	207.61	51.85	0.0243	0.0043	0.0744	0.6607	0.009	0.106	0.766
K02418	ko02040	Flagellarassembly	Organismalsystem	Cellmobility	fliOZ,fliO,flagellarproteinFliO/FliZ	20.63	6.1	50.66	8.43	45.04	11.01	0.0225	0.0062	0.0592	0.4966	0.009	0.095	0.708
K02419	ko02040	Flagellarassembly	Organismalsystem	Cellmobility	fliP,flagellarbiosyntheticproteinFliP	55.60	11.4	129.11	17.35	122.40	29.79	0.0473	0.0062	0.1995	0.6037	0.009	0.220	0.750
K02420	ko02040	Flagellarassembly	Organismalsystem	Cellmobility	fliQ,flagellarbiosyntheticproteinFliQ	16.20	3.8	38.18	5.63	33.63	7.73	0.0384	0.0085	0.1139	0.5489	0.011	0.142	0.713
K02422	ko02040	Flagellarassembly	Organismalsystem	Cellmobility	fliS,flagellarproteinFliS	74.99	19.0	167.62	23.80	149.68	33.98	0.0330	0.0085	0.0927	0.4966	0.011	0.117	0.708
K02557	ko02030	Bacterialchemotaxis	Organismalsystem	Cellmobility	motB,chemotaxisproteinMotB;K02557	243.41	29.6	423.29	54.46	297.38	53.12	0.0248	0.0062	0.7429	0.0652	0.009	0.770	0.334
K04562	ko02040	Flagellarassembly	Organismalsystem	Cellmobility	flhG,fleN,flagellarbiosynthesisproteinFlhG	54.46	11.9	121.76	18.50	107.69	27.06	0.0470	0.0085	0.1995	0.4469	0.011	0.220	0.708
K02118	ko00190	Oxidativephosphorylation	Metabolism	Energymetabolism	ATPVB,ntpB,atpB,V/A-typeH+-transportingATPasesubunitB	1050.83	82.9	629.18	77.56	827.57	58.15	0.0050	0.0020	0.0744	0.0534	0.007	0.106	0.332
K02120	ko00190	Oxidativephosphorylation	Metabolism	Energymetabolism	ATPVD,ntpD,atpD,V/A-typeH+-transportingATPasesubunitD	534.43	45.6	291.11	33.72	379.55	30.16	0.0009	0.0001	0.0111	0.1127	0.004	0.040	0.377
K02121	ko00190	Oxidativephosphorylation	Metabolism	Energymetabolism	ATPVE,ntpE,atpE,V/A-typeH+-transportingATPasesubunitE	451.63	51.6	245.27	28.79	324.48	28.29	0.0067	0.0030	0.0592	0.0788	0.009	0.095	0.343
K03935	ko00190	Oxidativephosphorylation	Metabolism	Energymetabolism	NDUFS2,NADHdehydrogenase(ubiquinone)Fe-Sprotein2[EC:1.6.5.31.6.99.3];K03935	0.50	0.3	1.93	1.93	0.00	0.00	0.0095	0.0567	0.0086	0.3990	0.063	0.037	0.708
K01444	ko00511	Other glycan degradation	Metabolism	Glycan biosynthesis and metabolism	AGA,aspG,N4-(beta-N-acetylglucosaminyl)-L-asparaginase[EC:3.5.1.26];K01444	17.64	4.8	9.55	1.86	6.82	1.62	0.0095	0.0545	0.0024	0.1823	0.062	0.024	0.566
K01191	ko00511	Otherglycandegradation	Metabolism	Glycanbiosynthesisandmetabolism	E3.2.1.24,alpha-mannosidase[EC:3.2.1.24]	2102.20	186.0	1257.30	163.92	1531.87	221.45	0.0225	0.0062	0.0592	0.4966	0.009	0.095	0.708
K03367	ko05150	Staphylococcusaureusinfection	HumanDiseases	Infectiousdiseases	dltA,D-alanine--poly(phosphoribitol)ligasesubunit1[EC:6.1.1.13];K03367	101.26	32.7	30.53	4.56	38.64	7.91	0.0283	0.0155	0.0464	0.3562	0.019	0.086	0.708
K12264	ko05132	Salmonellainfection	HumanDiseases	Infectiousdiseases	norV,anaerobicnitricoxidereductaseflavorubredoxin	1594.99	96.2	1264.15	38.29	1310.33	48.16	0.0026	0.0008	0.0055	0.3562	0.006	0.032	0.708
K00803	ko04146	Ether lipid metabolism	CellularProcesses	Lipid metabolism	AGPS,agpS,alkyldihydroxyacetonephosphatesynthase[EC:2.5.1.26];K00803	249.51	61.0	46.90	14.23	108.08	29.29	0.0014	0.0003	0.0206	0.0652	0.006	0.054	0.334
K01046	ko00561	Glycerolipidmetabolism	Metabolism	Lipidmetabolism	E3.1.1.3,triacylglycerollipase[EC:3.1.1.3]	696.93	134.4	256.43	30.40	439.21	92.30	0.0066	0.0043	0.0927	0.0349	0.009	0.117	0.254
K01076	ko01040	Biosynthesisofunsaturatedfattyacids	Metabolism	Lipidmetabolism	E3.1.2.-,[EC:3.1.2.-];K01076	239.46	32.5	336.44	46.26	479.62	88.60	0.0146	0.1457	0.0037	0.1127	0.153	0.029	0.377
K09458	ko00061	Fattyacidbiosynthesis	Metabolism	Lipidmetabolism	fabF,3-oxoacyl-[acyl-carrier-protein]synthaseII[EC:2.3.1.179];K09458	988.81	64.4	1302.79	48.82	1334.56	71.63	0.0021	0.0003	0.0037	0.7196	0.006	0.029	0.793
K02813	ko02010	Ctransporters	Environmentalinformationprocessing	Membranetransport	PTS-Sor-EIIB,sorB,PTSsystem,sorbose-specificIIBcomponent[EC:2.7.1.69];K02813	0.30	0.2	1.02	0.42	0.14	0.12	0.0114	0.0995	0.0810	0.0079	0.106	0.114	0.099
K02819	ko02010	Ctransporters	Environmentalinformationprocessing	Membranetransport	PTS-Tre-EIIC,treB,PTSsystem,trehalose-specificIICcomponent;K02819	0.19	0.1	0.02	0.01	0.36	0.14	0.0130	0.0615	0.3546	0.0041	0.068	0.381	0.090
K03205	ko02010	Ctransporters	Environmentalinformationprocessing	Membranetransport	virD4,lvhD4,typeIVsecretionsystemproteinVirD4	9589.43	969.8	6236.83	663.79	9588.47	820.45	0.0063	0.0085	0.6729	0.0041	0.011	0.705	0.090
K09815	ko02010	Ctransporters	Environmentalinformationprocessing	Membranetransport	znuA,zinctransportsystemsubstrate-bindingprotein	772.27	52.6	547.24	48.85	631.17	19.98	0.0077	0.0062	0.0273	0.0947	0.009	0.066	0.375
K09816	ko02010	Ctransporters	Environmentalinformationprocessing	Membranetransport	znuB,zinctransportsystempermeaseprotein	583.15	28.5	413.63	33.46	498.89	16.68	0.0029	0.0013	0.0206	0.0788	0.006	0.054	0.343
K10188	ko02010	Ctransporters	Environmentalinformationprocessing	Membranetransport	lacE,araN,lactose/L-arabinosetransportsystemsubstrate-bindingprotein	682.94	75.1	1038.45	120.95	1265.94	129.79	0.0098	0.0342	0.0024	0.3153	0.040	0.024	0.686
K11912	ko02010	Ctransporters	Environmentalinformationprocessing	Membranetransport	ppkA,serine/threonine-proteinkinasePpkA[EC:2.7.11.1]	159.04	36.7	341.21	99.38	112.28	20.14	0.0327	0.1728	0.3703	0.0076	0.179	0.393	0.099
K02302	ko00830	Retinolmetabolism	Metabolism	Metabolismofcofactorsandvitamins	cysG,uroporphyrin-IIIC-methyltransferase/precorrin-2dehydrogenase/sirohydrochlorinferrochelatase[EC:2.1.1.1071.3.1.764.99.1.4]	23.18	8.4	62.55	8.27	49.65	9.39	0.0080	0.0013	0.0359	0.4001	0.006	0.078	0.708
K06215	ko00750	VitaminB6metabolism	Metabolism	Metabolismofcofactorsandvitamins	pdxS,pdx1,pyridoxal5'-phosphatesynthasepdxSsubunit[EC:4.3.3.6]	219.74	28.7	429.68	52.60	357.76	31.85	0.0043	0.0013	0.0078	0.4966	0.006	0.037	0.708
K08681	ko00750	VitaminB6metabolism	Metabolism	Metabolismofcofactorsandvitamins	pdxT,pdx2,5'-phosphatesynthasepdxTsubunit[EC:4.3.3.6]	142.82	20.6	289.45	40.99	227.32	19.75	0.0132	0.0043	0.0206	0.7801	0.009	0.054	0.828
K11752	ko00740	Riboflavinmetabolism	Metabolism	Metabolismofcofactorsandvitamins	ribD,diaminohydroxyphosphoribosylaminopyrimidinedeaminase/5-amino-6-(5-phosphoribosylamino)uracilreductase[EC:3.5.4.261.1.1.193]	493.85	47.5	689.28	35.20	616.93	37.82	0.0194	0.0062	0.0744	0.2775	0.009	0.106	0.671
K04782	ko01053	Biosynthesisofsiderophoregroupnonribosomalpeptides	Metabolism	Metabolismofterpenoidsandpolyketides	pchB,isochorismatepyruvatelyase[EC:4.2.99.21]	0.85	0.3	6.27	1.62	6.13	2.06	0.0029	0.0013	0.0024	0.6607	0.006	0.024	0.766
K01768	ko00230	Purine metabolism	CellularProcesses	Nucleotide metabolism	E4.6.1.1,adenylatecyclase[EC:4.6.1.1];K01768	377.34	41.5	554.81	18.24	473.29	26.18	0.0013	0.0008	0.0359	0.0132	0.006	0.078	0.128
K00759	ko00230	Purinemetabolism	Metabolism	Nucleotidemetabolism	APRT,apt,adeninephosphoribosyltransferase[EC:2.4.2.7]	535.61	20.1	483.78	25.74	461.09	10.85	0.0326	0.0675	0.0055	1	0.074	0.032	1
K02823	ko00240	Pyrimidinemetabolism	Metabolism	Nucleotidemetabolism	pyrDII,dihydroorotatedehydrogenaseelectrontransfersubunit	616.07	22.4	690.51	11.89	705.07	19.83	0.0249	0.0155	0.0206	0.7801	0.019	0.054	0.828
K13479	ko00230	Purinemetabolism	Metabolism	Nucleotidemetabolism	ygeT,xdhB,xanthinedehydrogenaseFAD-bindingsubunit[EC:1.17.1.4]	137.48	33.0	52.63	7.54	68.86	7.94	0.0384	0.0342	0.1995	0.0652	0.040	0.220	0.334
K00202	ko01200	Carbonmetabolism	Metabolism	Overview	fwdC,fmdC,formylmethanofurandehydrogenasesubunitC[EC:1.2.99.5];K00202	87.27	29.6	33.02	9.10	70.18	8.01	0.0177	0.0434	0.8148	0.0056	0.050	0.834	0.099
K03388	ko01200	Carbonmetabolism	Metabolism	Overview	hdrA,heterodisulfidereductasesubunitA[EC:1.8.98.1];K03388	664.74	88.5	304.68	32.65	418.08	47.60	0.0020	0.0005	0.0464	0.0434	0.006	0.086	0.291
K01159	ko03440	Homologousrecombination	GeneticinformationProcessing	ReplicationandRepair	ruvC,crossoverjunctionendodeoxyribonucleaseRuvC[EC:3.1.22.4]	434.79	19.0	335.79	10.26	361.82	20.49	0.0037	0.0005	0.0273	0.2428	0.006	0.066	0.604
K02488	ko02020	Two-component system	Environmental Information Processing	Signal transduction	pleD,two-componentsystem,cellcycleresponseregulator;K02488	1161.38	101.3	1831.97	135.29	1637.44	146.87	0.0096	0.0043	0.0152	0.4469	0.009	0.049	0.708
K01596	ko04066	HIF-1signalingpathway	Environmentalinformationprocessing	Signaltrasduction	E4.1.1.32,pckA,PEPCK,phosphoenolpyruvatecarboxykinase(GTP)[EC:4.1.1.32];K01596	392.27	69.2	130.93	27.63	246.43	31.16	0.0037	0.0020	0.0744	0.0279	0.007	0.106	0.221
K01689	ko04066	HIF-1signalingpathway	Environmentalinformationprocessing	Signaltrasduction	ENO,eno,enolase[EC:4.2.1.11];K01689	1286.71	59.9	1534.85	31.29	1532.78	33.80	0.0025	0.0013	0.0015	1	0.006	0.024	1
K02406	ko02020	Two-componentsystem	Environmentalinformationprocessing	Signaltrasduction	fliC,flagellin;K02406	424.50	118.5	994.91	141.10	833.35	193.09	0.0300	0.0085	0.0927	0.4001	0.011	0.117	0.708
K05339	ko02020	Two-componentsystem	Environmentalinformationprocessing	Signaltrasduction	lrgB,holin-likeproteinLrgB	334.29	31.0	462.67	19.79	411.08	22.84	0.0104	0.0062	0.0464	0.1127	0.009	0.086	0.377
K08475	ko02020	Two-componentsystem	Environmentalinformationprocessing	Signaltrasduction	pgtB,two-componentsystem,NtrCfamily,phosphoglyceratetransportsystemsensorhistidinekinasePgtB[EC:2.7.13.3]	0.04	0.0	1.14	0.56	0.27	0.13	0.0084	0.0029	0.1458	0.1082	0.009	0.174	0.377
K11640	ko02020	Two-componentsystem	Environmentalinformationprocessing	Signaltrasduction	natK,two-componentsystem,LytTfamily,sensorhistidinekinaseNatK[EC:2.7.13.3]	160.46	41.3	27.51	7.42	41.38	10.43	0.0089	0.0062	0.0078	0.4966	0.009	0.037	0.708
K13815	ko02020	Two-componentsystem	Environmentalinformationprocessing	Signaltrasduction	rpfG,two-componentsystem,responseregulatorRpfG	64.14	14.6	192.45	34.07	182.17	40.90	0.0046	0.0020	0.0055	0.5489	0.007	0.032	0.713
K14297	ko03013	RNAtransport	GeneticinformationProcessing	Transcription	NUP98,ADAR2,NUP116,nuclearporecomplexproteinNup98-Nup96;K14297	8.09	2.6	1.70	0.81	7.22	1.81	0.0191	0.0294	0.9625	0.0127	0.035	0.963	0.128
(a) Statistically significant genes detected by applying Kruskall-Wallis test to the set of different genes find out by using the Random Forest algoritm.
(b) Comparison between paired groups obtained by using the Wilcoxon test. The FDR value have been obtained by using Benjamini-Hochberg test.
