# Supplementary material for: Diet influences the functions of the human intestinal microbiome
Source: Sci Rep. 2020 Mar 6;10:4247. doi: 10.1038/s41598-020-61192-y (PMC7060259; doi:10.1038/s41598-020-61192-y)
Supplement: Supplementary file 5 — Supplementary Table S4. [file 41598_2020_61192_MOESM5_ESM.xlsx]

## Sheet: V,O
Supplemantary Table S4. List of KEGG Orthology (KO) genes differentially (FDR < 0.05) detected in the meta-genomes of omnivorous (O), vegan (V) and vegetarian (VG) samples by using Bioconductor DESeq2 package. For each comparison, positive fold changes indicate genes more abundant in the first diet group.
Deseq compared groups	log2Fold Change	Adjusted P value (FDR)	Differentially abundant KEGG genes
V / O	-1.111	0.005	[PATH:ko00020]	Metabolism	Carbohydratemetabolism	Citratecycle(TCAcycle)	IDH3,isocitratedehydrogenase(NAD+)[EC:1.1.1.41]
V / O	-1.370	0.005	[PATH:ko00020]	Metabolism	Carbohydratemetabolism	Citratecycle(TCAcycle)	DLAT,aceF,pdhC,pyruvatedehydrogenaseE2component(dihydrolipoamideacetyltransferase)[EC:2.3.1.12]
V / O	1.547	0.033	[PATH:ko00040]	Metabolism	Carbohydratemetabolism	Pentoseandglucuronateinterconversions	E4.2.2.9,pectatedisaccharide-lyase[EC:4.2.2.9]
V / O	1.186	0.036	[PATH:ko00040]	Metabolism	Carbohydratemetabolism	Pentoseandglucuronateinterconversions	uxuB,fructuronatereductase[EC:1.1.1.57]
V / O	1.108	0.040	[PATH:ko00040]	Metabolism	Carbohydratemetabolism	Pentoseandglucuronateinterconversions	uxaB,tagaturonatereductase[EC:1.1.1.58]
V / O	1.682	0.000	[PATH:ko00051]	Metabolism	Carbohydratemetabolism	Fructoseandmannosemetabolism	E3.2.1.80,fructanbeta-fructosidase[EC:3.2.1.80]
V / O	1.426	0.006	[PATH:ko00052]	Metabolism	Carbohydratemetabolism	Galactosemetabolism	dlgD,3-dehydro-L-gulonate2-dehydrogenase[EC:1.1.1.130]
V / O	0.910	0.005	[PATH:ko00052]	Metabolism	Carbohydratemetabolism	Galactosemetabolism	glf,UDP-galactopyranosemutase[EC:5.4.99.9]
V / O	0.480	0.014	[PATH:ko00061]	Metabolism	Lipidmetabolism	Fattyacidbiosynthesis	fabF,3-oxoacyl-[acyl-carrier-protein]synthaseII[EC:2.3.1.179]
V / O	-0.880	0.010	[PATH:ko00071]	Metabolism	Lipidmetabolism	Fattyaciddegradation	E1.18.1.1,rubredoxin-NAD+reductase[EC:1.18.1.1]
V / O	-0.816	0.039	[PATH:ko00190	Metabolism	Energymetabolism	Oxidativephosphorylation	ATPVF,ntpF,atpF,V/A-typeH+-transportingATPasesubunitF
V / O	0.384	0.040	[PATH:ko00190]	Metabolism	Energymetabolism	Oxidativephosphorylation	ATPF1A,atpA,F-typeH+-transportingATPasesubunitalpha[EC:3.6.3.14]
V / O	-0.752	0.006	[PATH:ko00190]	Metabolism	Energymetabolism	Oxidativephosphorylation	ATPVA,ntpA,atpA,V/A-typeH+-transportingATPasesubunitA[EC:3.6.3.14]
V / O	-0.766	0.006	[PATH:ko00190]	Metabolism	Energymetabolism	Oxidativephosphorylation	ATPVB,ntpB,atpB,V/A-typeH+-transportingATPasesubunitB
V / O	-0.779	0.005	[PATH:ko00190]	Metabolism	Energymetabolism	Oxidativephosphorylation	ATPVK,ntpK,atpK,V/A-typeH+-transportingATPasesubunitK
V / O	-0.807	0.005	[PATH:ko00190]	Metabolism	Energymetabolism	Oxidativephosphorylation	ATPVI,ntpI,atpI,V/A-typeH+-transportingATPasesubunitI
V / O	-0.867	0.026	[PATH:ko00190]	Metabolism	Energymetabolism	Oxidativephosphorylation	ATPVC,ntpC,atpC,V/A-typeH+-transportingATPasesubunitC
V / O	-0.897	0.003	[PATH:ko00190]	Metabolism	Energymetabolism	Oxidativephosphorylation	ATPVD,ntpD,atpD,V/A-typeH+-transportingATPasesubunitD
V / O	-0.904	0.005	[PATH:ko00190]	Metabolism	Energymetabolism	Oxidativephosphorylation	ATPVE,ntpE,atpE,V/A-typeH+-transportingATPasesubunitE
V / O	-2.411	0.019	[PATH:ko00194]	Metabolism	Energymetabolism	Photosynthesisproteins	E3.1.3.71,comB,2-phosphosulfolactatephosphatase[EC:3.1.3.71]
V / O	5.165	0.024	[PATH:ko00195]	Metabolism	Energymetabolism	Photosynthesis	cpcE,phycocyanobilinlyasealphasubunit[EC:4.-.-.-]
V / O	-1.053	0.015	[PATH:ko00230]	Metabolism	Nucleotidemetabolism	Purinemetabolism	ygeS,xdhA,xanthinedehydrogenasemolybdenum-bindingsubunit[EC:1.17.1.4]
V / O	2.296	0.046	[PATH:ko00240]	Metabolism	Nucleotidemetabolism	Pyrimidinemetabolism	rutC,aminoacrylateperacidreductase
V / O	-1.712	0.011	[PATH:ko00240]	Metabolism	Nucleotidemetabolism	Pyrimidinemetabolism	rutB,ureidoacrylateperacidhydrolase[EC:3.5.1.110]
V / O	-1.165	0.039	[PATH:ko00250]	Metabolism	Aminoacidmetabolism	Alanine,aspartateandglutamatemetabolism	NIT2,omega-amidase[EC:3.5.1.3]
V / O	-1.506	0.047	[PATH:ko00250]	Metabolism	Aminoacidmetabolism	Alanine,aspartateandglutamatemetabolism	GLUD1
V / O	-0.621	0.039	[PATH:ko00260]	Metabolism	Aminoacidmetabolism	Glycine,serineandthreoninemetabolism	DLD,lpd,pdhD,dihydrolipoamidedehydrogenase[EC:1.8.1.4]
V / O	-0.696	0.021	[PATH:ko00260]	Metabolism	Aminoacidmetabolism	Glycine,serineandthreoninemetabolism	gcvH,GCSH,glycinecleavagesystemHprotein
V / O	-0.990	0.043	[PATH:ko00260]	Metabolism	Aminoacidmetabolism	Glycine,serineandthreoninemetabolism	gcvT,AMT,aminomethyltransferase[EC:2.1.2.10]
V / O	-1.238	0.039	[PATH:ko00260]	Metabolism	Aminoacidmetabolism	Glycine,serineandthreoninemetabolism	dsdA,D-serinedehydratase[EC:4.3.1.18]
V / O	-1.065	0.004	[PATH:ko00270]	Metabolism	Aminoacidmetabolism	Cysteineandmethioninemetabolism	dcyD,D-cysteinedesulfhydrase[EC:4.4.1.15]
V / O	-0.863	0.021	[PATH:ko00280]	Metabolism	Aminoacidmetabolism	Valine,leucineandisoleucinedegradation	OXCT,3-oxoacidCoA-transferase[EC:2.8.3.5]
V / O	0.439	0.024	[PATH:ko00290	Metabolism	Aminoacidmetabolism	Valine,leucineandisoleucinebiosynthesis	E2.2.1.6L,ilvB,ilvG,ilvI,acetolactatesynthaseI/II/IIIlargesubunit[EC:2.2.1.6]
V / O	0.625	0.039	[PATH:ko00290]	Metabolism	Aminoacidmetabolism	Valine,leucineandisoleucinebiosynthesis	ilvC,ketol-acidreductoisomerase[EC:1.1.1.86]
V / O	0.577	0.014	[PATH:ko00290]	Metabolism	Aminoacidmetabolism	Valine,leucineandisoleucinebiosynthesis	ilvD,dihydroxy-aciddehydratase[EC:4.2.1.9]
V / O	0.520	0.019	[PATH:ko00290]	Metabolism	Aminoacidmetabolism	Valine,leucineandisoleucinebiosynthesis	leuC,3-isopropylmalate/(R)-2-methylmalatedehydrataselargesubunit[EC:4.2.1.334.2.1.35]
V / O	0.465	0.039	[PATH:ko00290]	Metabolism	Aminoacidmetabolism	Valine,leucineandisoleucinebiosynthesis	leuB,3-isopropylmalatedehydrogenase[EC:1.1.1.85]
V / O	-2.118	0.005	[PATH:ko00310]	Metabolism	Aminoacidmetabolism	Lysinedegradation	kamD,beta-lysine5,6-aminomutasealphasubunit[EC:5.4.3.3]
V / O	-1.251	0.017	[PATH:ko00330]	Metabolism	Aminoacidmetabolism	Arginineandprolinemetabolism	argF,N-acetylornithinecarbamoyltransferase[EC:2.1.3.9]
V / O	0.473	0.035	[PATH:ko00340]	Metabolism	Aminoacidmetabolism	Histidinemetabolism	hisF,cyclase[EC:4.1.3.-]
V / O	0.431	0.047	[PATH:ko00340]	Metabolism	Aminoacidmetabolism	Histidinemetabolism	hisD,histidinoldehydrogenase[EC:1.1.1.23]
V / O	-0.986	0.005	[PATH:ko00340]	Metabolism	Aminoacidmetabolism	Histidinemetabolism	hutI,AMDHD1,imidazolonepropionase[EC:3.5.2.7]
V / O	-1.211	0.039	[PATH:ko00350]	Metabolism	Aminoacidmetabolism	Tyrosinemetabolism	hpaI,hpcH,4-hydroxy-2-oxoheptanedioatealdolase[EC:4.1.2.52]
V / O	5.448	0.006	[PATH:ko00360]	Metabolism	Aminoacidmetabolism	Phenylalaninemetabolism	4CL,4-coumarate--CoAligase[EC:6.2.1.12]
V / O	-1.328	0.005	[PATH:ko00360]	Metabolism	Aminoacidmetabolism	Phenylalaninemetabolism	enr,2-enoatereductase[EC:1.3.1.31]
V / O	2.813	0.043	[PATH:ko00400]	Metabolism	Aminoacidmetabolism	Phenylalanine,tyrosineandtryptophanbiosynthesis	tyrC,cyclohexadieny/prephenatedehydrogenase[EC:1.3.1.431.3.1.12]
V / O	1.345	0.039	[PATH:ko00400]	Metabolism	Aminoacidmetabolism	Phenylalanine,tyrosineandtryptophanbiosynthesis	trpGD,anthranilatesynthase/phosphoribosyltransferase[EC:4.1.3.272.4.2.18]
V / O	0.637	0.037	[PATH:ko00400]	Metabolism	Aminoacidmetabolism	Phenylalanine,tyrosineandtryptophanbiosynthesis	trpC,indole-3-glycerolphosphatesynthase[EC:4.1.1.48]
V / O	0.613	0.039	[PATH:ko00400]	Metabolism	Aminoacidmetabolism	Phenylalanine,tyrosineandtryptophanbiosynthesis	trpE,anthranilatesynthasecomponentI[EC:4.1.3.27]
V / O	-1.043	0.037	[PATH:ko00450]	Metabolism	Metabolismofotheraminoacids	Selenocompoundmetabolism	ynfE,Tat-targetedselenatereductasesubunitYnfE[EC:1.97.1.9]
V / O	0.922	0.005	[PATH:ko00500]	Metabolism	Carbohydratemetabolism	Starchandsucrosemetabolism	E2.4.1.20,cellobiosephosphorylase[EC:2.4.1.20]
V / O	-0.906	0.049	[PATH:ko00500]	Metabolism	Carbohydratemetabolism	Starchandsucrosemetabolism	E3.2.1.91,cellulose1,4-beta-cellobiosidase[EC:3.2.1.91]
V / O	-0.772	0.039	[PATH:ko00511]	Metabolism	Glycanbiosynthesisandmetabolism	Otherglycandegradation	E3.2.1.24,alpha-mannosidase[EC:3.2.1.24]
V / O	0.951	0.039	[PATH:ko00520]	Metabolism	Carbohydratemetabolism	Aminosugarandnucleotidesugarmetabolism	E3.2.1.55,abfA,alpha-N-arabinofuranosidase[EC:3.2.1.55]
V / O	-1.321	0.019	[PATH:ko00561]	Metabolism	Lipidmetabolism	Glycerolipidmetabolism	E2.4.1.46,1,2-diacylglycerol3-beta-galactosyltransferase[EC:2.4.1.46]
V / O	-1.473	0.005	[PATH:ko00561]	Metabolism	Lipidmetabolism	Glycerolipidmetabolism	E3.1.1.3,triacylglycerollipase[EC:3.1.1.3]
V / O	-0.908	0.003	[PATH:ko00564]	Metabolism	Lipidmetabolism	Glycerophospholipidmetabolism	glpA,glpD,glycerol-3-phosphatedehydrogenase[EC:1.1.5.3]
V / O	-0.754	0.019	[PATH:ko00620]	Metabolism	Carbohydratemetabolism	Pyruvatemetabolism	E3.1.2.1,ACH1,acetyl-CoAhydrolase[EC:3.1.2.1]
V / O	-0.848	0.035	[PATH:ko00630	Metabolism	Carbohydratemetabolism	Glyoxylateanddicarboxylatemetabolism	E2.7.2.7,buk,butyratekinase[EC:2.7.2.7]
V / O	-0.591	0.036	[PATH:ko00630]	Metabolism	Carbohydratemetabolism	Glyoxylateanddicarboxylatemetabolism	FDH,formatedehydrogenase[EC:1.2.1.2]
V / O	-1.199	0.003	[PATH:ko00630]	Metabolism	Carbohydratemetabolism	Glyoxylateanddicarboxylatemetabolism	iolE,inososedehydratase[EC:4.2.1.44]
V / O	-2.391	0.003	[PATH:ko00630]	Metabolism	Carbohydratemetabolism	Glyoxylateanddicarboxylatemetabolism	E5.4.99.1,methylaspartatemutase[EC:5.4.99.1]
V / O	-2.448	0.006	[PATH:ko00630]	Metabolism	Carbohydratemetabolism	Glyoxylateanddicarboxylatemetabolism	E3.5.1.49,formamidase[EC:3.5.1.49]
V / O	0.810	0.036	[PATH:ko00730]	Metabolism	Metabolismofcofactorsandvitamins	Thiaminemetabolism	thiG,thiazolesynthase[EC:2.8.1.10]
V / O	0.699	0.047	[PATH:ko00730]	Metabolism	Metabolismofcofactorsandvitamins	Thiaminemetabolism	thiM,hydroxyethylthiazolekinase[EC:2.7.1.50]
V / O	0.643	0.014	[PATH:ko00730]	Metabolism	Metabolismofcofactorsandvitamins	Thiaminemetabolism	thiC,phosphomethylpyrimidinesynthase[EC:4.1.99.17]
V / O	-1.691	0.039	[PATH:ko00730]	Metabolism	Metabolismofcofactorsandvitamins	Thiaminemetabolism	NTPCR,nucleoside-triphosphatase[EC:3.6.1.15]
V / O	0.600	0.039	[PATH:ko00740]	Metabolism	Metabolismofcofactorsandvitamins	Riboflavinmetabolism	ribD,diaminohydroxyphosphoribosylaminopyrimidinedeaminase/5-amino-6-(5-phosphoribosylamino)uracilreductase[EC:3.5.4.261.1.1.193]
V / O	1.178	0.005	[PATH:ko00750]	Metabolism	Metabolismofcofactorsandvitamins	VitaminB6metabolism	pdxS,pdx1,pyridoxal5'-phosphatesynthasepdxSsubunit[EC:4.3.3.6]
V / O	0.442	0.050	[PATH:ko00770]	Metabolism	Metabolismofcofactorsandvitamins	PantothenateandCoAbiosynthesis	coaBC,dfp,phosphopantothenoylcysteinedecarboxylase/phosphopantothenate--cysteineligase[EC:4.1.1.366.3.2.5]
V / O	2.136	0.039	[PATH:ko00780]	Metabolism	Metabolismofcofactorsandvitamins	Biotinmetabolism	bisC,biotin/methioninesulfoxidereductase[EC:1.-.-.-]
V / O	-0.995	0.021	[PATH:ko00785]	Metabolism	Metabolismofcofactorsandvitamins	Lipoicacidmetabolism	lplA,lipoate-proteinligaseA[EC:2.7.7.63]
V / O	-2.269	0.005	[PATH:ko00791]	Humandiseases	Xenobioticsbiodegradationandmetabolism	Atrazinedegradation	atzB,hydroxyatrazineethylaminohydrolase[EC:3.5.99.3]
V / O	1.479	0.019	[PATH:ko00830]	Metabolism	Metabolismofcofactorsandvitamins	Retinolmetabolism	cysG,uroporphyrin-IIIC-methyltransferase/precorrin-2dehydrogenase/sirohydrochlorinferrochelatase[EC:2.1.1.1071.3.1.764.99.1.4]
V / O	-1.974	0.033	[PATH:ko00830]	Metabolism	Metabolismofcofactorsandvitamins	Retinolmetabolism	chlP,bchP,geranylgeranylreductase[EC:1.3.1.83]
V / O	-1.971	0.047	[PATH:ko00900]	Metabolism	Metabolismofterpenoidsandpolyketides	Terpenoidbackbonebiosynthesis	mvaA,hydroxymethylglutaryl-CoAreductase[EC:1.1.1.88]
V / O	7.471	0.039	[PATH:ko00906]	Metabolism	Metabolismofterpenoidsandpolyketides	Carotenoidbiosynthesis	cruD,chlorobactenelauroyltransferase
V / O	-2.010	0.029	[PATH:ko01005]	Metabolism	Glycanbiosynthesisandmetabolism	Lipopolysaccharidebiosynthesisproteins	mrcB,penicillin-bindingprotein1B[EC:2.4.1.1293.4.-.-]
V / O	-2.082	0.003	[PATH:ko01040]	Metabolism	Lipidmetabolism	Biosynthesisofunsaturatedfattyacids	tesA,acyl-CoAthioesteraseI[EC:3.1.2.-3.1.1.5]
V / O	2.936	0.005	[PATH:ko01053]	Metabolism	Metabolismofterpenoidsandpolyketides	Biosynthesisofsiderophoregroupnonribosomalpeptides	pchB,isochorismatepyruvatelyase[EC:4.2.99.21]
V / O	-1.784	0.039	[PATH:ko01053]	Metabolism	Metabolismofterpenoidsandpolyketides	Biosynthesisofsiderophoregroupnonribosomalpeptides	mbtE,mycobactinpeptidesynthetaseMbtE
V / O	-0.966	0.005	[PATH:ko01200	Metabolism	Overview	Carbonmetabolism	hdrA,heterodisulfidereductasesubunitA[EC:1.8.98.1]
V / O	0.907	0.023	[PATH:ko01200]	Metabolism	Overview	Carbonmetabolism	fdhA1,formatedehydrogenasealphasubunit[EC:1.2.1.43]
V / O	-3.825	0.014	[PATH:ko01220]	Metabolism	Overview	Degradationofaromaticcompounds	cmtE,HOMODAhydrolase[EC:3.7.1.-]
V / O	1.303	0.047	[PATH:ko02010]	Environmentalinformationprocessing	Membranetransport	Ctransporters	ccmB,hemeexporterproteinB
V / O	-0.479	0.033	[PATH:ko02010]	Environmentalinformationprocessing	Membranetransport	Ctransporters	znuA,zinctransportsystemsubstrate-bindingprotein
V / O	-0.479	0.005	[PATH:ko02010]	Environmentalinformationprocessing	Membranetransport	Ctransporters	znuB,zinctransportsystempermeaseprotein
V / O	-0.603	0.039	[PATH:ko02010]	Environmentalinformationprocessing	Membranetransport	Ctransporters	virD4,lvhD4,typeIVsecretionsystemproteinVirD4
V / O	-1.004	0.019	[PATH:ko02010]	Environmentalinformationprocessing	Membranetransport	Ctransporters	phnC,phosphonatetransportsystemATP-bindingprotein[EC:3.6.3.28]
V / O	-1.006	0.043	[PATH:ko02010]	Environmentalinformationprocessing	Membranetransport	Ctransporters	phnD,phosphonatetransportsystemsubstrate-bindingprotein
V / O	-1.145	0.039	[PATH:ko02010]	Environmentalinformationprocessing	Membranetransport	Ctransporters	phnE,phosphonatetransportsystempermeaseprotein
V / O	1.596	0.005	[PATH:ko02020]	Environmentalinformationprocessing	Signaltrasduction	Two-componentsystem	rpfG,two-componentsystem,responseregulatorRpfG
V / O	1.394	0.038	[PATH:ko02020]	Environmentalinformationprocessing	Signaltrasduction	Two-componentsystem	csrA,carbonstorageregulator
V / O	1.168	0.031	[PATH:ko02020]	Environmentalinformationprocessing	Signaltrasduction	Two-componentsystem	cheB,two-componentsystem,chemotaxisfamily,responseregulatorCheB[EC:3.1.1.61]
V / O	0.911	0.033	[PATH:ko02020]	Environmentalinformationprocessing	Signaltrasduction	Two-componentsystem	glnB,nitrogenregulatoryproteinP-II1
V / O	0.607	0.039	[PATH:ko02020]	Environmentalinformationprocessing	Signaltrasduction	Two-componentsystem	cheBR,two-componentsystem,chemotaxisfamily,CheB/CheRfusionprotein[EC:2.1.1.803.1.1.61]
V / O	0.589	0.033	[PATH:ko02020]	Environmentalinformationprocessing	Signaltrasduction	Two-componentsystem	lrgB,holin-likeproteinLrgB
V / O	-1.581	0.024	[PATH:ko02020]	Environmentalinformationprocessing	Signaltrasduction	Two-componentsystem	atoD,acetateCoA/acetoacetateCoA-transferasealphasubunit[EC:2.8.3.82.8.3.9]
V / O	-1.949	0.036	[PATH:ko02020]	Environmentalinformationprocessing	Signaltrasduction	Two-componentsystem	atoE,short-chainfattyacidstransporter
V / O	-3.632	0.019	[PATH:ko02020]	Environmentalinformationprocessing	Signaltrasduction	Two-componentsystem	ydfI,two-componentsystem,NarLfamily,responseregulatorYdfI
V / O	1.460	0.027	[PATH:ko02030]	Organismalsystem	Cellmobility	Bacterialchemotaxis	cheD,chemotaxisproteinCheD[EC:3.5.1.44]
V / O	1.317	0.040	[PATH:ko02030]	Organismalsystem	Cellmobility	Bacterialchemotaxis	fliNY,fliN,flagellarmotorswitchproteinFliN/FliY
V / O	7.965	0.019	[PATH:ko02040]	Organismalsystem	Cellmobility	Flagellarassembly	motD,chemotaxisproteinMotD
V / O	1.421	0.039	[PATH:ko02040]	Organismalsystem	Cellmobility	Flagellarassembly	flgM,negativeregulatorofflagellinsynthesisFlgM
V / O	1.389	0.029	[PATH:ko02040]	Organismalsystem	Cellmobility	Flagellarassembly	flgG,flagellarbasal-bodyrodproteinFlgG
V / O	1.380	0.033	[PATH:ko02040]	Organismalsystem	Cellmobility	Flagellarassembly	flgK,flagellarhook-associatedprotein1FlgK
V / O	1.312	0.039	[PATH:ko02040]	Organismalsystem	Cellmobility	Flagellarassembly	fliK,flagellarhook-lengthcontrolproteinFliK
V / O	1.291	0.047	[PATH:ko02040]	Organismalsystem	Cellmobility	Flagellarassembly	flgL,flagellarhook-associatedprotein3FlgL
V / O	1.273	0.039	[PATH:ko02040]	Organismalsystem	Cellmobility	Flagellarassembly	flhA,flagellarbiosynthesisproteinFlhA
V / O	1.269	0.039	[PATH:ko02040]	Organismalsystem	Cellmobility	Flagellarassembly	fliF,flagellarM-ringproteinFliF
V / O	1.252	0.043	[PATH:ko02040]	Organismalsystem	Cellmobility	Flagellarassembly	fliQ,flagellarbiosyntheticproteinFliQ
V / O	1.245	0.049	[PATH:ko02040]	Organismalsystem	Cellmobility	Flagellarassembly	fliJ,flagellarFliJprotein
V / O	1.235	0.047	[PATH:ko02040]	Organismalsystem	Cellmobility	Flagellarassembly	fliP,flagellarbiosyntheticproteinFliP
V / O	-3.258	0.009	[PATH:ko03010]	GeneticinformationProcessing	Transcription	Ribosome	RP-L40e,RPL40,largesubunitribosomalproteinL40e
V / O	-4.783	0.016	[PATH:ko03013]	GeneticinformationProcessing	Transcription	RNAtransport	EIF2B1,translationinitiationfactoreIF-2Bsubunitalpha
V / O	1.062	0.044	[PATH:ko03018]	GeneticInformationProcessing	Folding,sortinganddegradation	RNAdegradation	EDC3,enhancerofmRNA-decappingprotein3
V / O	0.337	0.039	[PATH:ko04066]	Environmentalinformationprocessing	Signaltrasduction	HIF-1signalingpathway	ENO,eno,enolase[EC:4.2.1.11]
V / O	-0.665	0.043	[PATH:ko04066]	Environmentalinformationprocessing	Signaltrasduction	HIF-1signalingpathway	E2.7.1.107,DGK,dgkA,diacylglycerolkinase(ATPdependent)[EC:2.7.1.107]
V / O	-1.560	0.006	[PATH:ko04066]	Environmentalinformationprocessing	Signaltrasduction	HIF-1signalingpathway	E4.1.1.32,pckA,PEPCK,phosphoenolpyruvatecarboxykinase(GTP)[EC:4.1.1.32]
V / O	4.444	0.003	[PATH:ko04111]	CellularProcesses	Cellgrowthanddeath	Cellcycle-yeast	SSN6,glucoserepressionmediatorprotein
V / O	1.357	0.035	[PATH:ko04111]	CellularProcesses	Cellgrowthanddeath	Cellcycle-yeast	BUB1,checkpointserine/threonine-proteinkinase[EC:2.7.11.1]
V / O	-2.384	0.043	[PATH:ko04111]	CellularProcesses	Cellgrowthanddeath	Cellcycle-yeast	HSL1,serine/threonine-proteinkinaseHSL1,negativeregulatorofSwe1kinase[EC:2.7.11.-]
V / O	1.316	0.039	[PATH:ko04112]	CellularProcesses	Cellgrowthanddeath	Cellcycle-Caulobacter	pdeA,c-di-GMP-specificphosphodiesterase[EC:3.1.4.52]
V / O	0.639	0.005	[PATH:ko04112]	CellularProcesses	Cellgrowthanddeath	Cellcycle-Caulobacter	pleD,two-componentsystem,cellcycleresponseregulator
V / O	0.770	0.036	[PATH:ko04122]	GeneticInformationProcessing	Folding,sortinganddegradation	Sulfurrelaysystem	thiS,sulfurcarrierprotein
V / O	-3.901	0.039	[PATH:ko04144]	CellularProcesses	Transportandcatabolism	Endocytosis	VPS4,vacuolarprotein-sorting-associatedprotein4
V / O	0.650	0.038	[PATH:ko04146]	CellularProcesses	Transportandcatabolism	Peroxisome	E3.6.1.22,NUDT12,nudC,NAD+diphosphatase[EC:3.6.1.22]
V / O	-2.403	0.004	[PATH:ko04146]	CellularProcesses	Transportandcatabolism	Peroxisome	AGPS,agpS,alkyldihydroxyacetonephosphatesynthase[EC:2.5.1.26]
V / O	-2.687	0.000	[PATH:ko04146]	CellularProcesses	Transportandcatabolism	Peroxisome	E4.1.3.4,HMGCL,hmgL,hydroxymethylglutaryl-CoAlyase[EC:4.1.3.4]
V / O	-1.670	0.005	[PATH:ko05150]	HumanDiseases	Infectiousdiseases	Staphylococcusaureusinfection	dltA,D-alanine--poly(phosphoribitol)ligasesubunit1[EC:6.1.1.13]

## Sheet: VG,O
Additional file 10: Table S5. List of KEGG Orthology (KO) genes differentially (adjusted P value < 0.05) detected in the meta-genome of vegetarians (VG) and omnivores (O) samples. Positive fold changes indicate genes most abundant in the first diet group compared samples.
Deseq compared groups	log2Fold Change	Adjusted P value (FDR)	Differentially abundant KEGG genes
VG / O	10.228	0.008	[PATH:Ko02040]	Organismalsystem	Cellmobility	Flagellarassembly	motD,chemotaxisproteinMotD
VG / O	5.439	0.044	[PATH:Ko04112]	CellularProcesses	Cellgrowthanddeath	Cellcycle-Caulobacter	gcrA,GcrAcellcycleregulator
VG / O	5.438	0.012	[PATH:Ko00270]	Metabolism	Aminoacidmetabolism	Cysteineandmethioninemetabolism	mtnX,2-hydroxy-3-keto-5-methylthiopentenyl-1-phosphatephosphatase[EC:3.1.3.87]
VG / O	4.546	0.010	[PATH:Ko05110]	HumanDiseases	Infectiousdiseases	Vibriocholeraeinfection	tcpE,toxinco-regulatedpilusbiosynthesisproteinE
VG / O	4.037	0.028	[PATH:Ko00330]	Metabolism	Aminoacidmetabolism	Arginineandprolinemetabolism	E3.5.1.59,N-carbamoylsarcosineamidase[EC:3.5.1.59]
VG / O	3.797	0.013	[PATH:Ko00400]	Metabolism	Aminoacidmetabolism	Phenylalanine,tyrosineandtryptophanbiosynthesis	tyrC,cyclohexadieny/prephenatedehydrogenase[EC:1.3.1.431.3.1.12]
VG / O	3.650	0.037	[PATH:Ko04111]	CellularProcesses	Cellgrowthanddeath	Cellcycle-yeast	SSN6,glucoserepressionmediatorprotein
VG / O	2.840	0.014	[PATH:Ko01053]	Metabolism	Metabolismofterpenoidsandpolyketides	Biosynthesisofsiderophoregroupnonribosomalpeptides	pchB,isochorismatepyruvatelyase[EC:4.2.99.21]
VG / O	2.416	0.031	[PATH:Ko00230]	Metabolism	Nucleotidemetabolism	Purinemetabolism	ENTPD2,adenosinetriphosphatase[EC:3.6.1.3]
VG / O	1.979	0.006	[PATH:Ko00250]	Metabolism	Aminoacidmetabolism	Alanine,aspartateandglutamatemetabolism	gabT,4-aminobutyrateaminotransferase/(S)-3-amino-2-methylpropionatetransaminase[EC:2.6.1.192.6.1.22]
VG / O	1.684	0.018	[PATH:Ko00400]	Metabolism	Aminoacidmetabolism	Phenylalanine,tyrosineandtryptophanbiosynthesis	trpGD,anthranilatesynthase/phosphoribosyltransferase[EC:4.1.3.272.4.2.18]
VG / O	1.584	0.039	[PATH:Ko04142]	CellularProcesses	Transportandcatabolism	Lysosome	GALC,galactosylceramidase[EC:3.2.1.46]
VG / O	1.527	0.017	[PATH:Ko02020]	Environmentalinformationprocessing	Signaltrasduction	Two-componentsystem	rpfG,two-componentsystem,responseregulatorRpfG
VG / O	1.281	0.033	[PATH:Ko02020]	Environmentalinformationprocessing	Signaltrasduction	Two-componentsystem	cheB,two-componentsystem,chemotaxisfamily,responseregulatorCheB[EC:3.1.1.61]
VG / O	1.204	0.013	[PATH:Ko00051]	Metabolism	Carbohydratemetabolism	Fructoseandmannosemetabolism	E3.2.1.80,fructanbeta-fructosidase[EC:3.2.1.80]
VG / O	1.132	0.024	[PATH:Ko00630]	Metabolism	Carbohydratemetabolism	Glyoxylateanddicarboxylatemetabolism	dhaT,1,3-propanedioldehydrogenase[EC:1.1.1.202]
VG / O	0.891	0.014	[PATH:Ko02010]	Environmentalinformationprocessing	Membranetransport	Ctransporters	lacE,araN,lactose/L-arabinosetransportsystemsubstrate-bindingprotein
VG / O	0.811	0.027	[PATH:Ko00310]	Metabolism	Aminoacidmetabolism	Lysinedegradation	E4.1.1.18,ldcC,cadA,lysinedecarboxylase[EC:4.1.1.18]
VG / O	0.656	0.012	[PATH:Ko00340]	Metabolism	Aminoacidmetabolism	Histidinemetabolism	hisZ,ATPphosphoribosyltransferaseregulatorysubunit
VG / O	0.448	0.046	[PATH:Ko00290]	Metabolism	Aminoacidmetabolism	Valine,leucineandisoleucinebiosynthesis	E2.2.1.6L,ilvB,ilvG,ilvI,acetolactatesynthaseI/II/IIIlargesubunit[EC:2.2.1.6]
VG / O	-0.682	0.049	[PATH:Ko00564]	Metabolism	Lipidmetabolism	Glycerophospholipidmetabolism	glpA,glpD,glycerol-3-phosphatedehydrogenase[EC:1.1.5.3]
VG / O	-0.995	0.049	[PATH:Ko00040]	Metabolism	Carbohydratemetabolism	Pentoseandglucuronateinterconversions	rhaA	L-rhamnose_isomerase/sugar_isomerase,[EC:5.3.1.-]
VG / O	-1.028	0.022	[PATH:Ko00630]	Metabolism	Carbohydratemetabolism	Glyoxylateanddicarboxylatemetabolism	iolE,inososedehydratase[EC:4.2.1.44]
VG / O	-1.745	0.029	[PATH:Ko01040]	Metabolism	Lipidmetabolism	Biosynthesisofunsaturatedfattyacids	tesA,acyl-CoAthioesteraseI[EC:3.1.2.-3.1.1.5]
VG / O	-2.207	0.012	[PATH:Ko04146]	CellularProcesses	Transportandcatabolism	Peroxisome	E4.1.3.4,HMGCL,hmgL,hydroxymethylglutaryl-CoAlyase[EC:4.1.3.4]
VG / O	-2.312	0.046	[PATH:Ko00830]	Metabolism	Metabolismofcofactorsandvitamins	Retinolmetabolism	cobA,uroporphyrin-IIIC-methyltransferase[EC:2.1.1.107]
VG / O	-2.552	0.013	[PATH:Ko00630]	Metabolism	Carbohydratemetabolism	Glyoxylateanddicarboxylatemetabolism	E3.5.1.49,formamidase[EC:3.5.1.49]
VG / O	-3.452	0.037	[PATH:Ko00020]	Metabolism	Carbohydratemetabolism	Citratecycle(TCAcycle)	acnB,aconitatehydratase2/2-methylisocitratedehydratase[EC:4.2.1.34.2.1.99]
VG / O	-3.585	0.022	[PATH:Ko02010]	Environmentalinformationprocessing	Membranetransport	Ctransporters	potG,putrescinetransportsystemATP-bindingprotein
VG / O	-3.619	0.049	[PATH:Ko01220]	Metabolism	Overview	Degradationofaromaticcompounds	cmtE,HOMODAhydrolase[EC:3.7.1.-]
VG / O	-3.740	0.022	[PATH:Ko02010]	Environmentalinformationprocessing	Membranetransport	Ctransporters	potI,putrescinetransportsystempermeaseprotein
VG / O	-3.837	0.022	[PATH:Ko02020]	Environmentalinformationprocessing	Signaltrasduction	Two-componentsystem	ompF,outermembraneporeproteinF
VG / O	-3.898	0.015	[PATH:Ko02030]	Organismalsystem	Cellmobility	Bacterialchemotaxis	cheZ,chemotaxisproteinCheZ
VG / O	-4.385	0.015	[PATH:Ko02020]	Environmentalinformationprocessing	Signaltrasduction	Two-componentsystem	ompC,outermembraneporeproteinC
VG / O	-5.112	0.009	[PATH:Ko02010]	Environmentalinformationprocessing	Membranetransport	Ctransporters	potF,putrescinetransportsystemsubstrate-bindingprotein

## Sheet: V,VG
Additional file 10: Table S5. List of KEGG Orthology (KO) genes differentially (FDR < 0.05) detected in the meta-genome of vegans (V) and vegetarians (VG) samples. Positive fold changes indicate genes most abundant in the first diet group compared samples.
Deseq compared groups	log2Fold Change	Adjusted P value (FDR)	Differentially abundant KEGG genes
V / VG	22.929	0.000	[PATH:ko00195]	Photosynthesis	Metabolism	Energymetabolism	petB,cytochromeb6
V / VG	22.163	0.000	[PATH:ko02010]	Ctransporters	Environmentalinformationprocessing	Membranetransport	frcC,fructosetransportsystempermeaseprotein
V / VG	2.925	0.024	[PATH:ko00780]	Biotinmetabolism	Metabolism	Metabolismofcofactorsandvitamins	bisC,biotin/methioninesulfoxidereductase[EC:1.-.-.-]
V / VG	1.510	0.032	[PATH:ko00350]	Tyrosinemetabolism	Metabolism	Aminoacidmetabolism	E4.1.99.2,tyrosinephenol-lyase[EC:4.1.99.2]
V / VG	-6.311	0.035	[PATH:ko02010]	Ctransporters	Environmentalinformationprocessing	Membranetransport	PTS-Tre-EIIC,treB,PTSsystem,trehalose-specificIICcomponent
V / VG	-9.041	0.027	[PATH:ko00740]	Riboflavinmetabolism	Metabolism	Metabolismofcofactorsandvitamins	gch3,GTPcyclohydrolaseIIa[EC:3.5.4.29]
