# Supplementary material for: Diet influences the functions of the human intestinal microbiome
Source: Sci Rep. 2020 Mar 6;10:4247. doi: 10.1038/s41598-020-61192-y (PMC7060259; doi:10.1038/s41598-020-61192-y)
Supplement: Supplementary file 6 — Supplementary Table S5. [file 41598_2020_61192_MOESM6_ESM.xlsx]

## Sheet: Foglio1
Supplementary Table S5. List of KEGG Orthology (KO) proteins differentially detected (FDR < 0.05) in the meta-proteome of omnivores (O), vegans (V) or vegetarians (VG) fecal samples.
EC_number	Description	Level2KEGG	K_code	Fold of change V/O	Fold of change VG/O	Fold of change VG/V	FDR value O vs V	FDR value O vs VG	FDR value VG vs V
1.1.1.3	Homoserine_dehydrogenase	Aminoacid metabolism	K00003	1.51251	1.52499	1.00825	0.016	0.022	0.628
1.17.1.8	4_Hydroxy_tetrahydrodipicolinate_reductase	Aminoacid metabolism	K00215	1.24536	1.83969	1.23	0.028	0.015	0.043
1.2.1.10	Acetaldehyde_dehydrogenase	Aminoacid metabolism	none	2.04933	3.39718	1.6577	0.0208541	0.029	0.081172
1.4.1.16	Diaminopimelate_dehydrogenase	Aminoacid metabolism	K03340	0.443721	1.23432	1.07928	0.015	0.03	0.144156
2.1.1.14	Methionine_synthase	Aminoacid metabolism	K00549	1.3957	1.37417	0.971788	0.025	0.042	0.094
2.1.2.10	Aminomethyltransferase	Aminoacid metabolism	none	176.005	309.422	1.75804	0.0315986	0.038	0.503445
2.3.1.46	Homoserine_O_succinyltransferase	Aminoacid metabolism	K00651	1.9744	1.67814	0.97654	0.042	0.029	0.246
2.4.2.18	Anthranilate_phosphoribosyltransferase	Aminoacid metabolism	K00766	1.35041	1.16533	0.901384	0.043	0.016	0.087
2.5.1.48	Cystathionine_gamma_synthase	Aminoacid metabolism	K01739	697.22	3529.93	0.197517	0.00574	0.003	0.048
2.5.1.49	O_acetylhomoserine_aminocarboxypropyltransferasecysteine_synthase	Aminoacid metabolism	K01740	1.48039	1.33882	1.025	0.514646	0.702	0.0358676
2.6.1.42	Branched_chain_amino_acid_aminotransferase	Aminoacid metabolism	K00826	1.61887	1.58439	0.9787	0.028	0.024	0.173
2.6.1.83	LL_diaminopimelate_aminotransferase	Aminoacid metabolism	K10206	0.773389	1.1238	1.45308	0.816271	0.729	0.042077
3.4.11.18	Methionine_aminopeptidase	Aminoacid metabolism	K01265	1.2441	1.62228	1.30398	0.0437358	0.039	0.0534104
3.4.13.21	Peptidase_family_S51/Peptidase_E/Dipeptidase_E	Aminoacid metabolism	K05995	2.86711	5.67312	1.97869	0.0445963	0.038	0.0782656
3.4.14.5	Dipeptidyl_peptidase_IV	Aminoacid metabolism	K01278	1.25136	0.57466	0.459227	0.500034	0.572	0.00788372
3.4.21.-	Protease_4	Aminoacid metabolism	K04773	1.07808	1.61048	1.49384	0.229043	0.375	0.0388091
3.4.24.-	Peptidase_M16_inactive_domain_protein	Aminoacid metabolism	none	1.47381	1.78057	1.20814	0.0151604	0.018	0.0372534
3.4.24.-	Peptidase_M23_family	Aminoacid metabolism	none	1.69695	2.82761	1.66629	0.00154933	0.003	0.00155992
3.5.1.1	L_asparaginase	Aminoacid metabolism	K01424	3.73502	6.31267	1.69013	0.0334455	0.021	0.23396
3.5.2.7	Imidazolonepropionase	Aminoacid metabolism	K01468	1.12395	2.0483	1.82241	0.277485	0.252	0.0241353
3.5.3.1	Arginase	Aminoacid metabolism	none	81.3142	235.811	2.9	0.0798935	0.071	0.0495108
3.5.3.8	Formimidoylglutamase	Aminoacid metabolism	none	0.592832	0.00375455	0.00633324	0.0454818	0.047	0.0807565
3.5.4.-/3.5.1.14/3.5.1.32	Amidohydrolase	Aminoacid metabolism	K12940/K12941	1.64887	2.07498	1.25842	0.01	0.012	0.241412
4.1.1.48	Indole_3_glycerol_phosphate_synthase	Aminoacid metabolism	K01696/K01609	2.27798	2.0722	1.0993	0.009	0.011	0.381
4.1.3.27	Anthranilate synthase	Aminoacid metabolism	K01658/K01657	1.2766	1.58865	1.24444	0.021	0.019	0.018
4.2.1.20	Tryptophan synthase	Aminoacid metabolism	K01695;K01696;K06001	2.27798	2.0722	1.0993	0.001	0.025	0.124
4.2.1.31/4.2.1.33/4.2.1.35	Isopropylmalatecitramalate_isomerase_large_subunit	Aminoacid metabolism	K01703	1.5347	1.98109	1.29087	0.0173205	0.012	0.173081
4.3.1.1	Aspartate_ammonia_lyase	Aminoacid metabolism	K01744	1.03968	1.67916	1.61507	0.312536	0.415	0.0265555
5.1.1.13	Aspartate_racemase	Aminoacid metabolism	none	0.8811	1.65519	1.87855	0.321287	0.365	0.000614257
5.3.1.16	Phosphoribosylformimino_5_aminoimidazole_carboxamide_ribotide_isomerase	Aminoacid metabolism	K01814	0.958474	1.3541	1.41277	0.301	0.303826	0.0221085
5.3.1.24	Phosphoribosylanthranilate_isomerase	Aminoacid metabolism	K13498	2.06587	0.976048	1.52	0.03	0.054	0.027
6.3.2.10	UDP_N_acetylmuramoyl_tripeptide__D_alanyl_D_alanine_ligase	Aminoacid metabolism	K01929	1.40205	1.68847	1.20428	0.0278196	0.042	0.280916
6.3.4.5	Argininosuccinate_synthase	Aminoacid metabolism	K01940	1.27464	1.65647	1.29956	0.0351138	0.037	0.073672
3.4.11.-/3.4.11.4	Peptidase_T	Aminoacid metabolism	K01258	1.15786	1.8753	1.61963	0.125	0.001	0.025
6.4.1.3	Propionyl_CoA_carboxylase	Aminoacid metabolism/carbohydrate metabolism	K01965/K01966	1.56757	1.53475	0.979064	0.034	0.025	0.087
1.1.1.86	Ketol-acid_reductoisomerase	Aminoacid metabolism/Metabolism of cofactors and vitamins	K00053	1.12633	1.13694	1.008	0.047	0.042	0.367
4.2.1.9	Dihydroxy_acid_dehydratase	Aminoacid metabolism/Metabolism of cofactors and vitamins	K01687	1.37152	1.49755	0.915847	0.002	0.027	0.154
2.2.1.6	Acetolactate_synthase	Aminoacid metabolism/Metabolism of cofactors and vitamins/Carbohydrate metabolism	K01652/K01653	1.40137	1.25408	0.988659	0.027	0.016	0.386
5.5.1.4	Inositol_3_phosphate_synthase	Biosynthesis of other secondary metabolites	none	0.370545	0.00228699	0.00617196	0.015	0.013113	0.357449
1.1.1.37	MalateL_lactate_dehydrogenase	Carbohydrate metabolism	K00024	218.107	349.305	1.60153	0.001	0.0323082	0.719053
1.1.1.38/1.1.1.37	Malic_enzyme	Carbohydrate metabolism	K00027	1.7354	1.21993	0.70297	0.025	0.001	0.174
1.1.1.40	Malate_dehydrogenase	Carbohydrate metabolism	K00029	0.509091	0.945455	1.85714	0.025	0.0574	0.028
2.3.1.19	Phosphate_butyryltransferase	Carbohydrate metabolism	K00634	0.455128	0.990385	0.459547	0.017	0.152	0.004
2.3.1.8	Phosphate_acetyltransferase	Carbohydrate metabolism	K00625	1.28095	1.23644	0.965255	0.024	0.003	0.887
2.4.1.10	Levansucrase	Carbohydrate metabolism	K00692	2.33753	3.80955	1.62973	0.00330611	0.001	0.0605076
2.7.1.202	PTS_system_fructose_subfamily_IIA_component	Carbohydrate metabolism	K02770/K02769	1.22057	1.04275	0.854309	0.915166	0.812	0.0427765
2.7.1.68	Phophatidylinositol_4_phosphate_5_kinase	Carbohydrate metabolism	none	0.994173	1.49375	1.50251	0.250129	0.245	0.0169932
2.7.1.69/2.7.1.-	PTS_system_glucose_subfamily_IIA_component	Carbohydrate metabolism	K02808/K02777/K02763	1.31561	2.49887	1.89941	0.175777	0.197	0.029875
2.7.1.69/2.7.1.202	PTS_system_fructose_specific_EIIABC_component	Carbohydrate metabolism	K02768	82.8337	240.218	2.9	0.0804669	0.092	0.0499395
2.7.1.92	5_dehydro_2_deoxygluconokinase	Carbohydrate metabolism	K03338	127.652	304.726	2.38716	0.0318394	0.041	0.0913195
3.2.1.15	Polygalacturonase	Carbohydrate metabolism	none	1.98743	2.82914	1.42352	0.00128393	0.06	0.044719
3.2.1.20	Alpha_glucosidase_SusB/Glycoside_hydrolase_97	Carbohydrate metabolism	K01187	1.30876	0.00471376	0.00360171	0.12495	0.191	4.26448e-05
3.2.1.23	Glycoside_hydrolase_family_2_TIM_barrel	Carbohydrate metabolism	K12308/K01190	1.04443	1.0953	1.0487	0.034509	0.027	0.101452
3.2.1.52	Beta_N_acetylglucosaminidase	Carbohydrate metabolism	K01207	1.39138	1.69302	1.2168	0.0262048	0.041	0.178397
4.1.1.112	Oxaloacetate decarboxylase	Carbohydrate metabolism	K01571	0.201754	0.993421	0.203091	0.001	0.085	0.041
4.1.1.31	Phosphoenolpyruvate_carboxylase	Carbohydrate metabolism	K01595	1.44329	2.55284	1.76877	0.0109065	0.015	0.0752812
4.1.1.70	Glutaconyl_CoA_decarboxylase	Carbohydrate metabolism	K01615	0.537698	0.446429	0.830258	0.024	0.028	0.051
4.2.1.11	Enolase	Carbohydrate metabolism	K01689	1.00072	1.03325	1.03251	0.154067	0.028	0.0176529
4.2.2.9/4.2.2.2	Pectate_lyase	Carbohydrate metabolism	none	1.88488	2.44162	1.29537	0.00141277	0.275	0.260443
5.4.3.2	Lysine_2,3-aminomutase	Carbohydrate metabolism	K01843	0	0.63745	0	0	0.015	0.001
5.4.3.3	L_beta_lysine_5,6_aminomutase	Carbohydrate metabolism	K01844	0	1.22973	0	0	0.019	0.002
5.4.99.9	UDP_galactopyranose_mutase	Carbohydrate metabolism	K01854	1.05527	1.5906	1.50729	0.239985	0.234	0.0269035
6.2.1.1	Acyl_coenzyme_A_synthetase	Carbohydrate metabolism	K01895	3.45807	5.4563	1.57784	0.0489123	0.045	0.44791
1.1.1.57	Mannitol dehydrogenases	Carbohydrate metabolism	K00040	0.409733	0	0	0.002	0.008	0.006
1.3.1.98	UDP_N_acetylmuramate_dehydrogenase	Carbohydrate metabolism	K00075	2.82553	1.29293	0.424525	0.003	0.042	0.001
2.5.1.7	UDP_N_acetylglucosamine_1_carboxyvinyltransferase	Carbohydrate metabolism	K00790	2.46956	1.30562	0.452347	0.005	0.043	0.008
4.1.2.19	Ramnulose_1_phosphate_aldolase	Carbohydrate metabolism	K01629	1.29915	2.4188	2.09211	0.019	0.002	0.007
2.4.1.21	Starch_synthase	Carbohydrate metabolism	K16148	1.77752	0.720734	0.512076	0.025	0.003	0.018
3.5.1.28	N_acetylmuramoyl_L_alanine_amidase	Carbohydrate metabolism	K01449/K01448	1.3015	1.52155	1.16907	0.0302322	0.027	0.330149
2.1.1.74	Methylenetetrahydrofolate__tRNA_(uracil_5_)_methyltransferase_TrmFO	Cell growth and death	K04094	261.156	530.826	2.0326	0.00197266	0.043	0.101002
2.7.8.12	CDP_glycerol:poly(Glycerophosphate)_glycerophosphotransferase	Cell growth and death	none	1.81391	2.80673	1.54734	0.00150966	0.028	0.0371988
none	Site_specific_recombinase_XerD	Cell growth and death	K04763	1.26105	1.67971	1.332	0.0285023	0.047	0.0311042
none	Site_specific_recombinase_XerD	Cell growth and death	K04763	1.26105	1.67971	1.332	0.0285023	0.017	0.0311042
none	Tyrosine_recombinase_XerC	Cell growth and death	K04763/K03733	1.55899	2.3824	1.52817	0.0288538	0.023	0.0469203
none	Chromosome_segregation_protein_SMC	Cell growth and death	K03529	1.27994	1.48885	1.16322	0.0353714	0.025	0.323935
1.-.-.-	Oxidoreductase_FADFMN_binding_protein	Energy metabolism	none	1.91053	2.54376	1.33145	0.0176136	0.048	0.456232
1.8.7.2	4Fe_4S_binding_domain_protein	Energy metabolism	none	1.36298	1.62786	1.19433	0.0422867	0.127	0.25759
1.8.98.1	Heterodisulfide_reductase_subunit_A_and_related_polyferredoxins	Energy metabolism	K03388	1.4238	2.56615	1.80233	0.109101	0.022	0.0238177
1.8.99.5	Sulfite_reductase_dissimilatory_type_subunit_alpha	Energy metabolism	none	1.92339	1.10512	0.574571	0.91701	0.275	0.0178913
2.7.1.14/2.7.1.5/2.7.1.51	Sugar_(Pentulose_and_hexulose)_kinases	Energy metabolism	K11214/K00848	0.426898	0.00252373	0.00591179	0.0133002	0.008	0.175315
none	ATPase_related_to_the_helicase_subunit_of_the_Holliday_junction_resolvase	Energy metabolism	K07478	1.72092	2.85054	1.6564	0.00133335	0.043	0.00873911
none	Electron_transport_complex_subunit_C	Energy metabolism	K03615	1.24605	1.45832	1.17035	0.0460186	0.017	0.215203
none	FAD_linked_oxidase_C_terminal_domain_protein	Energy metabolism	K18930	0.661496	0.00369559	0.00558671	0.0463436	0.039	0.0334686
none	Electron_transport_complex_subunit_G	Energy metabolism	K03612	0.691564	0.918171	1.32767	0.846585	0.581	0.0459425
2.4.1.109	Dolichyl_phosphate_mannose_protein_mannosyltransferase	Environmental information processing	none	159.471	328.067	2.05722	0.0316898	0.015	0.230416
3.1.1.34	D_methionine_binding_lipoprotein_MetQ	Environmental information processing	K02073	1.34018	1.489	0.993	0.0147741	0.038	0.187703
3.6.3.-	ABC_type_antimicrobial_peptide_transport_system_ATPase_component	Environmental information processing	K02003	1.20704	1.36473	1.13065	0.106034	0.281	0.0464407
3.6.3.24	Diguanylate_cyclase	Environmental information processing	none	1.07535	1.15171	1.07101	0.283938	0.342	0.0270045
none	ABC_transporter_permease_protein	Environmental information processing	K10119/K10118/K02004/K02025/K15582/K10007/K02027/K02029/K15581	1.02466	1.06612	1.04046	0.0192318	0.048	0.0421121
none	ABC_transporter_solute_binding_protein	Environmental information processing	K10117/K02027	1.04212	1.07114	1.02784	0.0438538	0.047	0.57809
none	ABC_transporter_substrate_binding_protein_family_5	Environmental information processing	K13893/K02035/K15580	1.13832	1.16844	1.029	0.038087	0.045	0.287833
none	CzcA_family_heavy_metal_efflux_pump	Environmental information processing	K15726	130.683	308.261	2.35885	0.031709	0.017	0.102569
none	Extracellular_solute_binding_protein_family_5	Environmental information processing	K02035/K15580	1.33746	1.94004	1.45054	0.0194361	0.034	0.0254207
none	Molybdate_ABC_transporter_permease_protein	Environmental information processing	K02018	2.11986	2.59045	1.22199	0.0143703	0.017	0.882456
none	Sugar_(Glycoside_Pentoside_Hexuronide)_transporter	Environmental information processing	K03292/K16209	3.04232	5.43043	1.78497	0.0221406	0.005	0.135806
2.7.10.2	Tyrosine_protein_kinase	Environmental information processing (Signal transduction)	K05725	204.273	364.254	1.78317	0.0318812	0.013	0.469361
none	Methyl_accepting_chemotaxis_protein	Environmental information processing (Signal transduction)	K03406	1.24374	1.66082	1.33534	0.031762	0.005	0.016
none	Response_regulator_receiver_domain_protein	Environmental information processing (Signal transduction)	K02483	1.5404	1.60203	1.05924	0.00075795	0.009	0.0729222
none	Septation_ring_formation_regulator_EzrA	Environmental information processing (Signal transduction)	K06286	268.248	538.383	2.00703	0.00193264	0.004	0.117943
none	Flagellin	Environmental information processing (Signal transduction)	K02406	4.68795	4.77128	1.16716	0.007	0.001	0.930821
none	Phosphate_uptake_regulator_PhoU	Environmental information processing (Signal transduction)	K02039	1.08951	1.45155	1.33229	0.0539286	0.04	0.0162408
2.7.7.19	Poly(A)_polymerase/Poly(A)_polymerase_I	Folding sorting and degradation	none	2.15025	4.56795	2.12438	0.0667329	0.027	0.0288385
3.6.1.-/3.6.4.12	ATP_dependent_DNA_helicase_RecQ_family	Folding sorting and degradation	K03654	1.02848	1.28675	1.25112	0.0620945	0.024	0.0173748
3.6.5.4	Signal_recognition_particle_protein	Folding sorting and degradation	K03106	1.38208	1.66169	1.20231	0.0314486	0.043	0.240792
none	Transcription_termination_factor_Rho	Folding sorting and degradation	K03628	1.28317	1.45292	1.13228	0.0463747	0.028	0.136385
2.7.4.-	Polyphosphate:AMP_phosphotransferase	Genetic Information Processing (Replication and repair)	none	112.275	325.599	2.9	0.0322219	0.001	0.0165827
3.1.11.6	Ribonuclease	Genetic Information Processing (Replication and repair)	K03601	2.57873	2.99729	1.17092	0.0357106	0.028	0.263399
3.6.4.-/3.6.1.-	Primosome_assembly_protein_PriA	Genetic Information Processing (Replication and repair)	K04066	1.10146	1.37608	1.24933	0.0964351	0.045	0.0486393
5.99.1.2	DNA_topoisomerase	Genetic Information Processing (Replication and repair)	K03169/K03165/K03168	1.17645	1.31716	1.11961	0.148584	0.047	0.00632532
6.5.1.1	ATP_dependent_DNA_ligase_domain_protein	Genetic Information Processing (Replication and repair)	none	82.8387	240.232	2.9	0.0800531	0.007	0.0496301
1.8.98.2	ParB_like_nuclease_domain/Partitioning_protein_ParB	Genetic Information Processing (Replication and repair)	K03497	1.29201	1.52948	1.1838	0.023672	0.011	0.212624
2.1.1.177	23S_rRNA_(pseudouridine(1915)_N(3))_methyltransferase	Genetic Information Processing (Replication and repair)	K00783	1.69725	2.55918	1.50784	0.0164981	0.002	0.0868358
2.1.1.198	Ribosomal_RNA_small_subunit_methyltransferase_I	Genetic Information Processing (Replication and repair)	K07056	1.51333	2.27999	1.5066	0.0354777	0.019	0.0499698
3.1.13.1	Ribonuclease_II/Exoribonuclease_2	Genetic Information Processing (Replication and repair)	none	172.367	335.669	1.9474	0.0328266	0.001	0.332043
6.1.1.-/6.1.1.12	Aspartate__tRNA(AspAsn)_ligase	Genetic Information Processing (Replication and repair)	K01876	1.56875	2.06723	1.31776	0.0102863	0.008	0.117656
6.1.1.2	Tryptophanyl_tRNA_synthetase	Genetic Information Processing (Replication and repair)	K01867	1.99504	2.51628	1.26126	0.0191169	0.004	0.782808
6.1.1.4	Leucine__tRNA_ligase/Leucyl_tRNA_synthetase	Genetic Information Processing (Replication and repair)	K01869	1.64235	2.06566	1.25775	0.0109253	0.013	0.254292
6.1.1.7	Alanine__tRNA_ligase/Alanyl_tRNA_synthetase	Genetic Information Processing (Replication and repair)	K01872	1.57914	2.13578	1.3525	0.00676746	0.018	0.0520584
none	30S_ribosomal_protein_S12	Genetic Information Processing (Replication and repair)	K02950/K02950	0.497407	0.00221877	0.00446067	0.0132467	0.019	0.0832583
none	50S_ribosomal_protein_L13	Genetic Information Processing (Replication and repair)	K02871	0.54223	0.343391	0.633294	0.0123805	0.034	0.953639
none	Radical_SAM_protein_TIGR01212_family	Genetic Information Processing (Replication and repair)	K07139	192.391	349.688	1.81759	0.0319422	0.002	0.425167
none	RNA_polymerase_sigma_factor_sigma_70_family	Genetic Information Processing (Replication and repair)	K03088/K03086	2.80047	4.02398	1.4369	0.00244898	0.017	0.369505
none	Transcriptional_regulator_GntR_family	Genetic Information Processing (Replication and repair)	K07979/K02103/K00375/K03710	1.24563	1.45619	1.16904	0.0496122	0.036	0.210266
none	30S_ribosomal_protein_S15	Genetic Information Processing (Replication and repair)	K02956	0.665415	0.795546	1.19556	0.4359	0.142	0.0395527
none	30S_ribosomal_protein_S19	Genetic Information Processing (Replication and repair)	K02965	1.05069	1.89126	1.80003	0.217795	0.027	0.00637735
none	50S_ribosomal_protein_L1	Genetic Information Processing (Replication and repair)	K02863	0.888237	1.13143	1.27379	0.378144	0.121	0.00822119
1.97.1.4/3.6.5.3	Elongation_factor_Tu_C_terminal_domain_protein	Genetic Information Processing (Replication and repair)	K02358	1.07803	1.35631	1.17261	0.2759	0.027	0.0495474
2.1.1.33	tRNA_(guanine_N(7)_)_methyltransferase	Genetic Information Processing (Replication and repair)	K03439	1.44332	2.28203	1.5811	0.0369872	0.024	0.0259255
2.3.1.234/3.4.24.57	tRNA_N6_adenosine_threonylcarbamoyltransferase	Genetic Information Processing (Replication and repair)	K01409	1.54387	2.21426	1.43422	0.047	0.035	0.145448
2.9.1.-	tRNA_2_selenouridine_synthase	Genetic Information Processing (Replication and repair)	K06917	186.314	540.309	2.9	0.00249275	0.006	0.000777056
3.5.99.10/3.5.4.-	Endoribonuclease_L_PSP	Genetic Information Processing (Replication and repair)	K09022	1.16171	1.95941	1.68667	0.188505	0.031	0.0246565
3.1.3.-/3.1.3.82	D,D_heptose_1,7_bisphosphate_phosphatase	Glycan biosynthesis and metabolism	none	167.435	334.749	1.99928	0.0317364	0.017	0.280471
3.2.1.-	Alpha_xylosidase_BoGH31A	Glycan biosynthesis and metabolism	none	84.9307	246.299	2.9	0.0801432	0.019	0.0496974
3.2.1.177/3.2.1.-	Alpha_xylosidase	Glycan biosynthesis and metabolism	none	1.30909	2.89637	2.2125	0.310244	0.015	0.038
3.2.1.51	Alpha_L_fucosidase_2/Alpha_L_fucosidase	Glycan biosynthesis and metabolism	K01206	1.60716	2.14925	1.33729	0.00597649	0.004	0.0862577
3.2.1.96	Endo_beta_N_acetylglucosaminidase_F1_family_protein	Glycan biosynthesis and metabolism	none	2.35708	5.18729	2.20073	0.0258535	0.016	0.00808928
3.6.1.27	Membrane_associated_phospholipid_phosphatase	Glycan biosynthesis and metabolism	K06153/K19302	0.560467	0.112558	0.200829	2.39007e-06	0.007	0.0279961
none	Penicillin_binding_protein_transpeptidase_domain_protein	Glycan biosynthesis and metabolism	K03587	1.39268	1.72281	1.23705	0.0218955	0.042	0.0965394
3.6.5.n1	Elongation_factor_4	Infectious diseases	K03596	1.62477	1.98266	1.22027	0.0438134	0.023	0.64114
none	TraGTraD_family_protein	Infectious diseases	K12090	2.01546	2.79873	1.38863	0.0481903	0.028	0.424456
none	Type_IV_secretionconjugal_transfer_ATPase_VirB4_family	Infectious diseases	K12108	2.44649	3.7728	1.54213	0.00369894	0.001	0.125696
1.14.14.1/1.6.2.4/1.3.99.1	FAD_binding_domain_protein	Lipid metabolism	none	1.2553	1.65169	1.31577	0.0342116	0.008	0.0443401
2.3.1.51	Acyltransferase	Lipid metabolism	K15781/K00655	2.28241	3.31002	1.45023	0.0248241	0.034	0.345204
2.4.1.-/2.4.1.208/2.4.-.-	Glycosyltransferase	Lipid metabolism	K13677/K12996	1.73076	2.47496	1.42998	0.0202565	0.002	0.160641
2.7.1.-	Lipid_kinase_YegSRv2252BmrU_family	Lipid metabolism	none	3.0706	5.81488	1.89373	0.00616808	0.017	0.0357705
2.7.1.121/2.7.1.-	Dihydroxyacetone_kinase_DhaK_subunit	Lipid metabolism	K05878	1.0089	1.43032	1.4177	0.222263	0.008	0.0153332
3.1.-.-	Cardiolipin_synthase_B	Lipid metabolism	none	86.0016	249.405	2.9	0.0804123	0.001	0.0498987
3.5.1.-/4.2.1.-/4.2.1.59	UDP_3_O_[3_hydroxymyristoyl]_N_acetylglucosamine_deacetylase	Lipid metabolism	K02372	1.26424	1.47163	1.16404	0.0480239	0.039	0.301523
4.1.1.41	Biotin_requiring_enzyme	Lipid metabolism	K02160	0.912525	1.18994	1.30401	0.485612	0.386	0.0385897
6.1.1.13/6.2.1.-/6.2.1.3	Acyl_CoA_synthetases_(AMP_forming)AMP_acid_ligases_II	Lipid metabolism	K01897/K00666	0.402752	0.00394611	0.00979787	0.045574	0.017	0.357449
1.5.1.3	Dihydrofolate_reductase	Metabolism of cofactors and vitamins	K00287	2.80996	2.87439	1.02293	0.021	0.008	0.664
2.6.1.85	Para-aminobenzoate_synthetase	Metabolism of cofactors and vitamins	K01664;K01665;K13950	1.1201	1.36292	1.21678	0.011	0.023	0.508
2.7.1.24	Dephospho_CoA_kinase_domain_protein	Metabolism of cofactors and vitamins	K00859	1.60506	2.41921	1.50724	0.0234943	0.011	0.0675662
2.7.1.33	Pantothenate_kinase	Metabolism of cofactors and vitamins	K00867;K03525;K09680	2.50562	2.50562	0.522248	0.011	0.047	0.018
2.7.1.35	Pyridoxine_kinase	Metabolism of cofactors and vitamins	K00868	5.18094	4.79775	1.602	0.015	0.016	0.048
2.7.1.49;2.7.4.7	Phosphomethylpyrimidine_kinase	Metabolism of cofactors and vitamins	K00941	2.79427	2.49207	0.998	0.013	0.028	0.182
2.7.1.35	Pyridoxal_kinase	Metabolism of cofactors and vitamins	K00868	204.256	518.094	2.53649	0.00215631	0.007	0.00779109
2.7.6.3	2-amino-4-hydroxy-6-hydroxymethyldihydropteridine diphosphokinase	Metabolism of cofactors and vitamins	K00950	1.92371	2.25005	1.16964	0.024	0.001	0.183
2.8.1.10	Thiazole_synthase	Metabolism of cofactors and vitamins	K03149	1.38071	1.78173	1.102	0.017	0.042	0.087
4.1.1.25	Tyrosine_decarboxylase	Metabolism of cofactors and vitamins	K03525	2.48947	2.66875	1.07201	0.012	0.019	0.642
4.1.1.36	Phosphopantothenoylcysteine_decarboxylase	Metabolism of cofactors and vitamins	K13038	1.45924	2.24746	1.452	0.018	0.002	0.026
4.1.3.38	Aminodeoxychorismate_lyase	Metabolism of cofactors and vitamins	K02619	1.30555	1.56146	1.19602	0.009	0.015	0.104
4.1.99.17	Phosphomethylpyrimidine_synthase	Metabolism of cofactors and vitamins	K03147	1.7845	1.27146	0.712503	0.012	0	0.017
4.1.99.18	Cyclic_pyranopterin_monophosphate_synthase	Metabolism of cofactors and vitamins	K03637	1.58038	2.24859	1.42282	0.0387687	0.015	0.021
4.3.3.6	Pyridoxal_5'-phosphate_synthase	Metabolism of cofactors and vitamins	K06215/K08681	1.05498	1.41753	1.069	0.014	0.027	0.064
6.3.2.5	Phosphopantothenate__cysteine_ligase	Metabolism of cofactors and vitamins	K01922	1.55801	1.58333	1.01625	0.017	0.005	0.721
6.3.4.15	Biotin_[acetyl_CoA_carboxylase]_ligase	Metabolism of cofactors and vitamins	K03524	2.42443	3.32208	1.37025	0.022056	0.02	0.569392
6.3.4.20	7_cyano_7_deazaguanine_synthase	Metabolism of cofactors and vitamins	K06920	2.47789	5.32859	2.15046	0.0502477	0.051	0.0339143
6.3.2.1	Pantothenate_synthetase	Metabolism of cofactors and vitamins	K01918	0.868216	1.21723	1.40199	0.569517	0.237	0.0170129
4.2.3.5	Chorismate_synthase/Chorismate_synthase_domain_protein	Metabolism of cofactors and vitamins/Aminoacid metabolism	K01736	1.55131	1.53681	1.04844	0.004	0.031	0.061
2.5.1.54	3_deoxy_D_arabinoheptulosonate_7_phosphate_synthase	Metabolism of cofactors and vitamins/Aminoacid metabolism	K03856/K01626	1.62562	2.08795	1.2844	0.00928207	0.011	0.268797
1.8.99.-	Anaerobic_dimethyl_sulfoxide_reductase_A_subunit_DmsAYnfE_family	Metabolism of other aminoacids	K07309	135.691	319.127	2.35186	0.0314914	0.007	0.105261
3.2.1.21/3.2.1.86	Glycosyl_hydrolase_family_1	Metabolism of other aminoacids	none	1.52151	1.73703	1.11443	0.0181411	0.021	0.069456
1.1.1.267	1_deoxy_D_xylulose_5_phosphate_reductoisomerase	Metabolism of terpenoids and polyketides	K00099	1.55129	0.781478	0.424538	0.008	0.005	0.001
1.8.1.9	Thioredoxin_disulfide_reductase	Nucleotide metabolism	K03671	1.90442	2.34889	1.23339	0.0298319	0.005	0.852675
2.1.2.3/3.5.4.10	AICARFTIMPCHase_bienzyme	Nucleotide metabolism	none	1.10181	1.73102	1.57107	0.110729	0.011	0.00612572
3.1.3.5/3.1.3.2/3.1.3.6	5'_nucleotidase_SurE/5'3'_nucleotidase_SurE	Nucleotide metabolism	none	0.675265	0.00371434	0.00550056	0.0460778	0.008	0.0337081
3.5.4.10/2.1.2.3	Bifunctional_purine_biosynthesis_protein_ADE16	Nucleotide metabolism	K00602	1.32418	1.65998	1.25359	0.0327924	0.014	0.120474
3.4.25.-/3.4.25.2	ATP_dependent_protease_subunit_HslV	Post-translational modification, protein turnover, and chaperones	K01419	0.907656	1.7322	1.90843	0.45581	0.041	0.0163846
3.1.-.-	CRISPR_associated_protein_Csn1_family	Prokaryotic_defense_system	K09952	1.4616	2.32682	1.59197	0.0318149	0.002	0.0228498
none	Death_on_curing_family_protein	Prokaryotic_defense_system	K07341	0.512218	0.00389731	0.00760869	0.0456981	0.009	0.175151
