# Supplementary material for: Diet influences the functions of the human intestinal microbiome
Source: Sci Rep. 2020 Mar 6;10:4247. doi: 10.1038/s41598-020-61192-y (PMC7060259; doi:10.1038/s41598-020-61192-y)
Supplement: Supplementary file 7 — Supplementary Table S6. [file 41598_2020_61192_MOESM7_ESM.xlsx]

## Sheet: Foglio1
Supplementary Table S6. Spearman’s pairwise correlations between enzymes abundances and dietary intakes. Spearman’s significant correlations (FDR < 0.05 and R > 0.6) between enzyme abundance in meta-proteomic dataset and dietary intake assessed by the R package "psych". Data have been corrected for multiple tests by using Benjamini-Hochberg procedure.
Protein	R_value	adjusted_P_value	diet_inf
NADPH_dependent_butanol_dehydrogenase	-0.721749	3.1589e-05	pulses(g/day)
Flagellin	-0.714421	4.13656e-05	fish(g/day)
Lactoylglutathione_lyase	-0.68805	0.000102403	teas(mL/day)
SSU_ribosomal_protein_S1P	-0.683483	0.000118695	teas(mL/day)
Phosphatidylserine_decarboxylase_proenzyme	-0.674405	0.000157983	totalcarbohydrate(g/day)
3_deoxy_D_arabinoheptulosonate_7_phosphate_synthase	-0.669301	0.000184756	sodium(mg/day)
O_antigen_polymerase	-0.663926	0.000217177	totalcarbohydrate(g/day)
Flagellin	-0.663058	0.000222852	preservedmeat(g/day)
P_ATPase_superfamily_P_type_ATPase_cadmium_transporter	-0.663029	0.000223048	starch(g/day)
Phosphatidylserine_decarboxylase_proenzyme	-0.662318	0.000227799	energyfromcarbohydrate(%)
O_antigen_polymerase	-0.660705	0.000238909	energyfromcarbohydrate(%)
Cardiolipin_synthase	-0.657021	0.000266077	totalcarbohydrate(g/day)
FAD_dependent_oxidoreductase	-0.656265	0.00027198	starch(g/day)
RNase_III_regulator_YmdB	-0.654338	0.000287531	starch(g/day)
Mannose_1_phosphate_guanylyltransferasemannose_6_phosphate_isomerase	-0.651818	0.000309053	alcoholicbeverages(mL/day)
Methionine_synthase_vitamin_B12_independent	-0.648547	0.00033907	phosphorus(mg/day)
NADPH_dependent_butanol_dehydrogenase	-0.647495	0.000349255	energyfrompolyunsaturatedfat(%)
NADPH_dependent_butanol_dehydrogenase	-0.647495	0.000349255	polyunsaturatedfat(g/day)
FAD_dependent_oxidoreductase	-0.645973	0.000364455	cereals(g/day)
Peptidase_M20M25M40_family	-0.638963	0.000442188	oilsandfats(g/day)
Flagellin	-0.636764	0.000469384	meat(g/day)
Mannose_1_phosphate_guanylyltransferasemannose_6_phosphate_isomerase	-0.634975	0.000492569	alcohol(g/day)
Flagellin	-0.633996	0.000505672	vitaminD(mg/day)
Electron_transfer_flavoprotein	-0.629333	0.000572356	flours(g/day)
Site_specific_DNA_methylase	-0.628495	0.000585113	water(mL/day)
UDP_N_acetylglucosamine_4-6_dehydratase	-0.626867	0.00061061	starch(g/day)
50S_ribosomal_protein_L1	-0.626076	0.000623348	totalcarbohydrate(g/day)
Phosphopantetheine_attachment_site	-0.62485	0.000643531	sodium(mg/day)
Negative_regulator_of_genetic_competence_sporulation_and_motility	-0.619883	0.000731275	coffee(mL/day)
Transporter	-0.617842	0.000770232	starch(g/day)
Cobalamin_biosynthesis_protein_CobD	-0.616965	0.000787519	cereals(g/day)
Glucose_1_phosphate_cytidylyltransferase	-0.614806	0.000831528	starch(g/day)
30S_ribosomal_protein_S15	-0.613968	0.00084916	ÃŸ-caroteneeq,(mg/day)
Cardiolipin_synthase	-0.613865	0.000851361	energyfromcarbohydrate(%)
Alpha_glucosidase_SusB	-0.613063	0.000868577	sweets(g/day)
50S_ribosomal_protein_L13	-0.612725	0.000875933	vitaminC(mg/day)
RNA_polymerase_sigma_factor_sigma_70_family	-0.611931	0.000893394	vitaminD(mg/day)
tRNA_dihydrouridine_synthase	-0.609573	0.000947101	starch(g/day)
Carbohydrate_kinase_FGGY_family_protein	-0.606518	0.0010208	energyfromcarbohydrate(%)
Pectate_lyase	-0.606295	0.00102637	preservedmeat(g/day)
Lipid_kinase_YegSRv2252BmrU_family	-0.604911	0.00106151	totalcarbohydrate(g/day)
Phospholipase_D_domain_protein	-0.603726	0.00109244	alcohol(g/day)
NADPH_dependent_butanol_dehydrogenase	-0.60339	0.00110133	vegetableprotein(g/day)
Aminomethyltransferase	-0.603044	0.00111058	coffee(mL/day)
FeS_cluster_assembly_protein_sufB	-0.602893	0.00111465	oilsandfats(g/day)
Fe2+_transport_system_protein_A	-0.602388	0.00112827	vitaminB6(mg/day)
Phospholipase_D_domain_protein	-0.602295	0.0011308	alcoholicbeverages(mL/day)
Phosphopantetheine_attachment_site	-0.60199	0.00113914	bread(g/day)
Pectate_lyase	-0.601911	0.00114131	meat(g/day)
TraGTraD_family_protein	-0.601881	0.00114214	cereals(g/day)
Alpha_1-2_mannosidase_putative	-0.601311	0.00115786	egg(g/day)
Proline_synthetase_associated_protein	-0.600966	0.0011675	energyfromcarbohydrate(%)
Propionyl_CoA_carboxylase_carboxyltransferase_subunit	-0.600843	0.00117093	vegetableprotein(g/day)
Pectate_lyase	-0.600811	0.00117183	fish(g/day)
Proline_synthetase_associated_protein	-0.600185	0.00118951	totalcarbohydrate(g/day)
Phosphoglycerate_kinase	-0.600028	0.001194	vegetablemilkandderivates(g/day)
Pectate_lyase	0.795065	1.21895e-06	pulses(g/day)
Amino_acid_acetyltransferase	0.793839	1.30052e-06	fish(g/day)
Aspartate_racemase	0.782297	2.34436e-06	sweets(g/day)
Amino_acid_acetyltransferase	0.76364	5.66199e-06	preservedmeat(g/day)
Tyrosine__tRNA_ligase	0.761168	6.32593e-06	energy(kcal/day)
Pyridoxal_phosphate_biosynthetic_protein_PdxA	0.721255	3.21765e-05	energy(kcal/day)
Phosphate_butyryltransferase	0.706499	5.4867e-05	potato(g/day)
Selenocysteine_specific_translation_elongation_factor	0.705286	5.72453e-05	sweets(g/day)
Lipid_kinase_YegSRv2252BmrU_family	0.696161	7.82692e-05	totalfat(g/day)
ABC_transporter_related	0.694871	8.17356e-05	egg(g/day)
Manganese_ABC_transporter_substrate_binding_lipoprotein	0.692375	8.88241e-05	phosphorus(mg/day)
Lipid_kinase_YegSRv2252BmrU_family	0.686276	0.00010848	energyfromtotalfat(%)
30S_ribosomal_protein_S3	0.685929	0.000109704	calcium(mg/day)
Amino_acid_acetyltransferase	0.68421	0.000115956	meat(g/day)
RNA_methyltransferase_RsmD_family	0.682839	0.000121165	vitaminB6(mg/day)
Sulfate_adenylyltransferase	0.677154	0.000145028	phosphorus(mg/day)
Tyrosine__tRNA_ligase	0.676151	0.000149642	softdrinks(mL/day)
ATP_dependent_DNA_helicase_RecQ_family	0.676023	0.00015024	cheese(g/day)
Cardiolipin_synthase	0.672275	0.000168711	energyfromsaturatedfat(%)
Cardiolipin_synthase	0.672275	0.000168711	saturatedfat(g/day)
Myo_inositol_2_dehydrogenase	0.672218	0.000169006	vegetablefat(g/day)
Oxaloacetate_decarboxylase_alpha_subunit	0.672069	0.00016978	vitaminD(mg/day)
Rhamnogalacturonan_acetylesterase	0.665991	0.000204172	sweets(g/day)
ABC_transporter_ATP_binding_component	0.665892	0.000204781	egg(g/day)
Myo_inositol_2_dehydrogenase	0.662281	0.000228046	vitaminE(mg/day)
RNA_methyltransferase_RsmD_family	0.65822	0.000256951	solublecarbohydrates(g/day)
RNA_methyltransferase_RsmD_family	0.654565	0.000285662	energyfromsugar(%)
30S_ribosomal_protein_S14_type_Z	0.65313	0.000297677	softdrinks(mL/day)
Carbamoyltransferase_HypF	0.650236	0.000323261	vegetables(g/day)
PTS_system_glucose_like_IIB_component	0.649404	0.000330973	energyfromprotein(%)
Flagellin	0.646012	0.000364056	totalfiber(g/day)
Competencedamage_inducible_protein_CinA_C_terminal_domain	0.645924	0.000364958	vegetables(g/day)
Cobyrinic_acid_a-c_diamide_synthase	0.644034	0.000384659	vitaminB1(mg/day)
Cob(I)yrinic_acid_a-c_diamide_adenosyltransferase_domain_protein	0.643422	0.000391234	totalfat(g/day)
Tryptophanyl_tRNA_synthetase	0.640786	0.0004207	pulses(g/day)
Cob(I)yrinic_acid_a-c_diamide_adenosyltransferase_domain_protein	0.640629	0.00042251	energyfromtotalfat(%)
Alpha_1-2_mannosidase_putative	0.637432	0.000460972	iron(mg/day)
Peptidyl_tRNA_hydrolase	0.636547	0.000472137	iron(mg/day)
PTS_system_fructose_subfamily_IIA_component	0.63574	0.000482535	vitaminB1(mg/day)
Drug_resistance_MFS_transporter_drug:H+_antiporter_2_family	0.633921	0.00050669	zinc(mg/day)
DNA_topoisomerase_4_subunit_B	0.632456	0.000526896	phosphorus(mg/day)
50S_ribosomal_protein_L13	0.63094	0.000548555	meat(g/day)
tRNA(Ile)_lysidine_synthase	0.630841	0.00054999	vitaminB1(mg/day)
Pyridine_nucleotide_disulfide_oxidoreductase	0.630769	0.000551042	calcium(mg/day)
Octanoyltransferase	0.629262	0.000573426	teas(mL/day)
50S_ribosomal_protein_L14	0.628426	0.000586178	energyfromprotein(%)
NADPH_dependent_butanol_dehydrogenase	0.626389	0.000618283	preservedmeat(g/day)
dTDP_4_dehydrorhamnose_reductasedTDP_4_keto_6_deoxyglucose_3-5_epimerase	0.62615	0.000622136	fruit(g/day)
Cob(I)yrinic_acid_a-c_diamide_adenosyltransferase_domain_protein	0.625966	0.000625129	energyfrommonounsaturatedfat(%)
Cob(I)yrinic_acid_a-c_diamide_adenosyltransferase_domain_protein	0.625966	0.000625129	monounsaturatedfat(g/day)
Extracellular_solute_binding_protein_family_3	0.625443	0.000633708	fruit(g/day)
Enolase_C_terminal_TIM_barrel_domain_protein	0.625299	0.000636074	calcium(mg/day)
B12_binding_domain_protein	0.62395	0.000658719	teas(mL/day)
Isoamylase	0.62377	0.000661796	zinc(mg/day)
Phosphonoacetaldehyde_hydrolase	0.623109	0.000673181	animalmilkandderivates(g/day)
Selenocysteine_specific_translation_elongation_factor	0.622691	0.000680486	animalmilkandderivates(g/day)
ATP_synthase_subunit_beta	0.622475	0.000684276	animalmilkandderivates(g/day)
30S_ribosomal_protein_S8	0.622059	0.000691633	cholesterol(mg/day)
Glucose_6_phosphate_1_dehydrogenase	0.621598	0.000699887	energyfromsugar(%)
Glucose_6_phosphate_1_dehydrogenase	0.618329	0.000760785	solublecarbohydrates(g/day)
50S_ribosomal_protein_L28	0.617511	0.000776718	cereals(g/day)
tRNA_dihydrouridine_synthase	0.61738	0.000779304	alcoholicbeverages(mL/day)
Propionyl_CoA_carboxylase_carboxyltransferase_subunit	0.61678	0.000791216	potato(g/day)
Phosphonoacetaldehyde_hydrolase	0.615069	0.000826041	softdrinks(mL/day)
Pyruvate:ferredoxin_oxidoreductase_and_related_2_oxoacid:ferredoxin_oxidoreductases_alpha_subunit	0.614787	0.000831914	fish(g/day)
50S_ribosomal_protein_L13	0.613531	0.000858487	fish(g/day)
Transporter_anaerobic_C4_dicarboxylate_uptake_C_(DcuC)_family	0.613276	0.000863975	sweets(g/day)
O_antigen_polymerase	0.613195	0.000865718	totalfat(g/day)
O_antigen_polymerase	0.61239	0.000883265	phosphorus(mg/day)
6Fe_6S_prismane_cluster_containing_protein	0.612353	0.000884064	sweets(g/day)
Oxaloacetate_decarboxylase_alpha_subunit	0.612184	0.000887798	animalprotein(g/day)
5'_nucleotidase	0.612043	0.000890927	calcium(mg/day)
Potassium_transporting_ATPase_C_chain	0.610895	0.000916648	teas(mL/day)
Oxaloacetate_decarboxylase_alpha_subunit	0.610288	0.000930518	animalfat(g/day)
ABC_transporter_substrate_binding_protein_family_3	0.610256	0.000931252	totalfiber(g/day)
RNA_methyltransferase_RsmD_family	0.60959	0.000946698	ÃŸ-caroteneeq,(mg/day)
Pyruvate:ferredoxin_oxidoreductase_and_related_2_oxoacid:ferredoxin_oxidoreductases_alpha_subunit	0.609534	0.000948002	preservedmeat(g/day)
50S_ribosomal_protein_L13	0.60849	0.000972676	preservedmeat(g/day)
Organophosphate_reductase	0.606056	0.00103235	pulses(g/day)
Aminoacyl_histidine_dipeptidase	0.605948	0.00103508	calcium(mg/day)
30S_ribosomal_protein_S8	0.605864	0.0010372	vitaminD(mg/day)
Sulfite_reductase_dissimilatory_type_subunit_alpha	0.60568	0.00104187	vegetableprotein(g/day)
Mg2+_transporter_C_family_protein	0.605508	0.00104622	cheese(g/day)
30S_ribosomal_protein_S8	0.604051	0.00108388	animalprotein(g/day)
1_deoxy_D_xylulose_5_phosphate_reductoisomerase	0.603451	0.00109972	vitaminB1(mg/day)
NADPH_dependent_butanol_dehydrogenase	0.603027	0.00111104	meat(g/day)
Mg2+_transporter_C_family_protein	0.602831	0.00111631	animalmilkandderivates(g/day)
Divalent_metal_cation_transporter_MntH	0.60199	0.00113914	energyfrompolyunsaturatedfat(%)
Divalent_metal_cation_transporter_MntH	0.60199	0.00113914	polyunsaturatedfat(g/day)
O_antigen_polymerase	0.601922	0.00114101	energyfromtotalfat(%)
Pyridoxal_phosphate_biosynthetic_protein_PdxA	0.60187	0.00114244	energyfromprotein(%)
Chromosome_partition_protein_MukB	0.600881	0.00116987	vegetables(g/day)
Selenocysteine_specific_translation_elongation_factor	0.600029	0.00119397	cheese(g/day)
Phosphate_acetyltransferase	0.617436	0.0338551	totalfiber(g/day)
Phosphate_acetyltransferase	0.698563	0.0437187	pulses(g/day)
Phosphate_acetyltransferase	0.69282	0.0471323	calcium(mg/day)
Phosphate_acetyltransferase	-0.692346	0.0106164	meat(g/day)
Phosphate_acetyltransferase	-0.601099	0.0091156	preservedmeat(g/day)
Phosphate_acetyltransferase	-0.655569	0.00321383	fish(g/day)
