# Supplementary material for: Diet influences the functions of the human intestinal microbiome
Source: Sci Rep. 2020 Mar 6;10:4247. doi: 10.1038/s41598-020-61192-y (PMC7060259; doi:10.1038/s41598-020-61192-y)
Supplement: Supplementary file 8 — Supplementary Table S7. [file 41598_2020_61192_MOESM8_ESM.xlsx]

## Sheet: Foglio1
Supplementary Table S7. HT29 cell growth inhibition treatment comparison. MFC, MPCE and FlC treatments on omnivores, vegans and vegetarians have been compared by using ANOVA test. Tukey test has been used for multiple test correction. The function glht (general linear hypothesis tests) in multcomp R package has been then applied to the corrected data. The column “t _value” shows the t-test associ…
MFC/MPCE/FlC	group comparison		Estimate	Std Error	t_value	Pr(>|t|)
MFC	O_MFC_72h	O_MFC_24h	34.85045	0.63664	54.741	<1e-05***
MFC	V_MFC_24h	O_MFC_24h	5.16933	0.6613	7.817	<1e-05***
MFC	V_MFC_72h	O_MFC_24h	73.8467	0.6613	111.669	<1e-05***
MFC	VG_MFC_24h	O_MFC_24h	5.72241	0.65237	8.772	<1e-05***
MFC	VG_MFC_72h	O_MFC_24h	73.91441	0.65237	113.302	<1e-05***
MFC	V_MFC_24h	O_MFC_72h	-29.68112	0.6613	-44.883	<1e-05***
MFC	V_MFC_72h	O_MFC_72h	38.99624	0.6613	58.969	<1e-05***
MFC	VG_MFC_24h	O_MFC_72h	-29.12805	0.65237	-44.65	<1e-05***
MFC	VG_MFC_72h	O_MFC_72h	39.06395	0.65237	59.88	<1e-05***
MFC	V_MFC_72h	V_MFC_24h	68.67737	0.68507	100.249	<1e-05***
MFC	VG_MFC_24h	V_MFC_24h	0.55308	0.67645	0.818	0.964
MFC	VG_MFC_72h	V_MFC_24h	68.74508	0.67645	101.627	<1e-05***
MFC	VG_MFC_24h	V_MFC_72h	-68.12429	0.67645	-100.709	<1e-05***
MFC	VG_MFC_72h	V_MFC_72h	0.06771	0.67645	0.1	1
MFC	VG_MFC_72h	VG_MFC_24h	68.192	0.66772	102.127	<1e-05***
MPCE	O_MPCE_72h	O_MPCE_24h	17.4159	0.5937	29.334	<1e-05***
MPCE	V_MPCE_24h	O_MPCE_24h	5.8475	0.6167	9.482	<1e-05***
MPCE	V_MPCE_72h	O_MPCE_24h	56.8538	0.6167	92.191	<1e-05***
MPCE	VG_MPCE_24h	O_MPCE_24h	5.4372	0.6084	8.937	<1e-05***
MPCE	VG_MPCE_72h	O_MPCE_24h	57.2702	0.6084	94.138	<1e-05***
MPCE	V_MPCE_24h	O_MPCE_72h	-11.5684	0.6167	-18.759	<1e-05***
MPCE	V_MPCE_72h	O_MPCE_72h	39.4379	0.6167	63.951	<1e-05***
MPCE	VG_MPCE_24h	O_MPCE_72h	-11.9787	0.6084	-19.69	<1e-05***
MPCE	VG_MPCE_72h	O_MPCE_72h	39.8543	0.6084	65.511	<1e-05***
MPCE	V_MPCE_72h	V_MPCE_24h	51.0063	0.6389	79.84	<1e-05***
MPCE	VG_MPCE_24h	V_MPCE_24h	-0.4102	0.6308	-0.65	0.987
MPCE	VG_MPCE_72h	V_MPCE_24h	51.4228	0.6308	81.517	<1e-05***
MPCE	VG_MPCE_24h	V_MPCE_72h	-51.4166	0.6308	-81.508	<1e-05***
MPCE	VG_MPCE_72h	V_MPCE_72h	0.4164	0.6308	0.66	0.986
MPCE	VG_MPCE_72h	VG_MPCE_24h	51.833	0.6227	83.242	<1e-05***
FlC	c15_72h	c15_24h	8427	518	16.27	<0.001***
FlC	c90_24h	c15_24h	6220	518	12.01	<0.001***
FlC	c90_72h	c15_24h	45943	518	88.69	<0.001***
FlC	c90_24h	c15_72h	-2207	518	-4.26	0.0118*
FlC	c90_72h	c15_72h	37517	518	72.43	<0.001***
FlC	c90_72h	c90_24h	39723	518	76.69	<0.001***
Simultaneous Tests for General Linear Hypotheses - Multiple Comparisons of Means: Tukey Contrasts
Signif. codes: 0 ‘***’ 0.001 ‘**’ 0.01 ‘*’ 0.05 ‘.’ 0.1 ‘ ’ 1
