# Supplementary material for: Diet influences the functions of the human intestinal microbiome
Source: Sci Rep. 2020 Mar 6;10:4247. doi: 10.1038/s41598-020-61192-y (PMC7060259; doi:10.1038/s41598-020-61192-y)
Supplement: Supplementary file 9 — Supplementary Table S8. [file 41598_2020_61192_MOESM9_ESM.xlsx]

## Sheet: Foglio 1
Supplementary Table S8: ANOVA and HSD Tukey multiple test correction for MFC, MPCE and FlC treatments affecting the expression of interleukins (IL8, IL22 and IL23), Toll-like receptor 5 and the lectin RegIIIα. The column “t value” shows the t-test associated with testing the significance of the parameter listed in the “Estimate” column. Pr(>|t|) column reports the p-value for that t-test (the pro…
IL8							IL22							IL23							TLR5							REGIII-alpha
Linear hypothesis	Estimate	Std. Error	t value	Pr(>|t|)	Signif. Code		Linear hypothesis	Estimate	Std. Error	t value	Pr(>|t|)	Signif. Code		Linear hypothesis	Estimate	Std. Error	t value	Pr(>|t|)	Signif. Code		Linear hypothesis	Estimate	Std. Error	t value	Pr(>|t|)	Signif. Code		Linear hypothesis	Estimate	Std. Error	t value	Pr(>|t|)	Signif. Code
PBS_MFC_6h - O_MFC_6h	-35.1865	1.1853	-29.685	<1e-04	***		V_MFC_6h - O_MFC_6h	0.7592	0.2468	3.076	0.008697	**		V_MFC_6h - O_MFC_6h	1.53452	0.07145	21.478	<0.001	***		V_MFC_6h - O_MFC_6h	1.29744	0.06742	19.245	<1e-04	***		V_MFC_6h - O_MFC_6h	1.5350	0.2226	6.896	<1e-04	***
V_MFC_6h - O_MFC_6h	45.8993	1.1853	38.722	<1e-04	***		VG_MFC_6h - O_MFC_6h	1.7317	0.2435	7.112	< 1e-04	***		VG_MFC_6h - O_MFC_6h	1.73536	0.07048	24.621	<0.001	***		VG_MFC_6h - O_MFC_6h	1.34205	0.06651	20.179	<1e-04	***		VG_MFC_6h - O_MFC_6h	1.4104	0.2196	6.423	<1e-04	***
VG_MFC_6h - O_MFC_6h	45.0407	1.1693	38.518	<1e-04	***		VG_MFC_6h - V_MFC_6h	0.9724	0.2525	3.852	0.09	.		VG_MFC_6h - V_MFC_6h	0.20084	0.07308	2.748	0.0714	.		VG_MFC_6h - V_MFC_6h	0.04461	0.06896	0.647	0.795			VG_MFC_6h - V_MFC_6h	-0.1247	0.2277	-0.548	0.848
V_MFC_6h - PBS_MFC_6h	81.0858	1.2279	66.033	<1e-04	***
VG_MFC_6h - PBS_MFC_6h	80.2272	1.2125	66.167	<1e-04	***		V_MFC_24h - O_MFC_24h	1.59356	0.16923	9.416	<1e-05	***		V_MFC_24h - O_MFC_24h == 0	0.50900	0.17038	2.987	0.01130	*		V_MFC_24h - O_MFC_24h	1.01840	0.09565	10.647	<0.001	***		V_MFC_24h - O_MFC_24h	3.74644	0.17491	21.419	<1e-05	***
VG_MFC_6h - V_MFC_6h	-0.8586	1.2125	-0.708	0.894			VG_MFC_24h - O_MFC_24h	1.61659	0.16695	9.683	<1e-05	***		VG_MFC_24h - O_MFC_24h == 0	0.55036	0.16808	3.274	0.00509	**		VG_MFC_24h - O_MFC_24h	1.23882	0.09436	13.128	<0.001	***		VG_MFC_24h - O_MFC_24h	3.77791	0.17255	21.895	<1e-05	***
							VG_MFC_24h - V_MFC_24h	0.02303	0.17311	0.133	0.99			VG_MFC_24h - V_MFC_24h == 0	0.04137	0.17428	0.237	0.96943			VG_MFC_24h - V_MFC_24h	0.22042	0.09784	2.253	0.0709	.		VG_MFC_24h - V_MFC_24h	0.03147	0.17892	0.176	0.983
PBS_MFC_24h - O_MFC_24h	-72.805	2.010	-36.220	<0.001	***
V_MFC_24h - O_MFC_24h	110.231	2.010	54.840	<0.001	***		V_MPCE_6h - O_MPCE_6h	0.36672	0.10386	3.531	0.00235	**		V_MPCE_6h - O_MPCE_6h	1.16744	0.02257	51.728	<0.001	***		V_MPCE_6h - O_MPCE_6h	1.01840	0.09565	10.647	<1e-04	***		V_MPCE_6h - O_MPCE_6h	1.81402	0.12838	14.130	<1e-05	***
VG_MFC_24h - O_MFC_24h	105.223	1.983	53.065	<0.001	***		VG_MPCE_6h - O_MPCE_6h	0.30559	0.10245	2.983	0.01145	*		VG_MPCE_6h - O_MPCE_6h	1.23055	0.02226	55.270	<0.001	***		VG_MPCE_6h - O_MPCE_6h	1.23882	0.09436	13.128	<1e-04	***		VG_MPCE_6h - O_MPCE_6h	1.83405	0.12665	14.481	<1e-05	***
V_MFC_24h - PBS_MFC_24h	183.036	2.082	87.901	<0.001	***		VG_MPCE_6h - V_MPCE_6h	-0.06113	0.10623	-0.575	0.83369			VG_MPCE_6h - V_MPCE_6h	0.06311	0.02309	2.733	0.0222	*		VG_MPCE_6h - V_MPCE_6h	0.22042	0.09784	2.253	0.0707	.		VG_MPCE_6h - V_MPCE_6h	0.02003	0.13132	0.152	0.987
VG_MFC_24h - PBS_MFC_24h	178.027	2.056	86.584	<0.001	***
VG_MFC_24h - V_MFC_24h	-5.009	2.056	-2.436	0.0789	.		V_MPCE_24h - O_MPCE_24h	1.4198	0.2078	6.832	< 1e-04	***		V_MPCE_24h - O_MPCE_24h	1.01900	0.03938	25.879	<1e-04	***		V_MPCE_24h - O_MPCE_24h	1.07914	0.02320	46.517	< 1e-08	***		V_MPCE_24h - O_MPCE_24h	1.9232	0.1933	9.948	<1e-04	***
							VG_MPCE_24h - O_MPCE_24h	2.3440	0.2050	11.434	< 1e-04	***		VG_MPCE_24h - O_MPCE_24h	0.99436	0.03884	25.599	<1e-04	***		VG_MPCE_24h - O_MPCE_24h	0.92195	0.02289	40.285	< 1e-08	***		VG_MPCE_24h - O_MPCE_24h	2.2240	0.1907	11.661	<1e-04	***
PBS_MPCE_6h - O_MPCE_6h	-16.4279	0.7084	-23.191	<1e-10	***		VG_MPCE_24h - V_MPCE_24h	0.9242	0.2126	4.348	0.0656	.		VG_MPCE_24h - V_MPCE_24h	-0.02463	0.04028	-0.612	0.814			VG_MPCE_24h - V_MPCE_24h	-0.15718	0.02373	-6.624	0.0613	.		VG_MPCE_24h - V_MPCE_24h	0.3008	0.1978	1.521	0.288
V_MPCE_6h - O_MPCE_6h	34.6979	0.7084	48.982	<1e-10	***
VG_MPCE_6h - O_MPCE_6h	28.7930	0.6988	41.203	<1e-10	***		0.090_FlC_6h - 0.015_FlC_6h	0.6167	0.1094	5.635	0.00488	**		0.090_FlC_6h - 0.015_FlC_6h	0.5600	0.1018	5.503	0.00532	**		0.090_FlC_6h - 0.015_FlC_6h	0.80000	0.05647	14.17	0.000144	***		0.090_FlC_6h - 0.015_FlC_6h	0.32000	0.07608	4.206	0.0136	*
V_MPCE_6h - PBS_MPCE_6h	51.1258	0.7338	69.669	<1e-10	***
VG_MPCE_6h - PBS_MPCE_6h	45.2209	0.7246	62.407	<1e-10	***		0.090_24h - 0.015_24h	0.7867	0.1407	5.592	0.00502	**		0.090_FlC_24h - 0.015_FlC_24h	0.9233	0.0636	14.52	0.00131	**		0.090_FlC_24h - 0.015_FlC_24h	1.0900	0.1036	10.52	0.000462	***		0.090_FlC_24h - 0.015_FlC_24h	1.66000	0.09304	17.84	5.8e-05	***
VG_MPCE_6h - V_MPCE_6h	-5.9049	0.7246	-8.149	0.782
PBS_MPCE_24h - O_MPCE_24h	-40.6311	1.0089	-40.273	<1e-10	***
V_MPCE_24h - O_MPCE_24h	53.4194	1.0089	52.948	<1e-10	***
VG_MPCE_24h - O_MPCE_24h	62.5740	0.9953	62.871	<1e-10	***
V_MPCE_24h - PBS_MPCE_24h	94.0505	1.0452	89.986	<1e-10	***
VG_MPCE_24h - PBS_MPCE_24h	103.2051	1.0320	100.003	<1e-10	***
VG_MPCE_24h - V_MPCE_24h	9.1546	1.0320	8.871	0.678
0.090_FlC_6h - 0.015_FlC_6h	22.7167	0.4664	48.70	<1e-05	***
PBS_FlC_6h - 0.015_FlC_6h	-7.3100	0.4664	-15.67	<1e-05	***
PBS_FlC_6h - 0.090_FlC_6h	-30.0267	0.4664	-64.38	<1e-05	***
0.090_FlC_24h - 0.015_FlC_24h	6.840	1.086	6.296	0.00171	**
PBS_FlC_24h - 0.015_FlC_24h	-3.967	1.086	-3.651	0.02483	*
PBS_FlC_24h - 0.090_FlC_24h	-10.807	1.086	-9.947	< 0.001	***
